# Supplementary material for: Targeting β-catenin overcomes MEK inhibition resistance in colon cancer with KRAS and PIK3CA mutations
Source: Br J Cancer. 2019 Apr 4;120(9):941–51. doi: 10.1038/s41416-019-0434-5 (PMC6734664; doi:10.1038/s41416-019-0434-5)
Supplement: Supplementary file 11 — Supplementary Table S2 [file 41416_2019_434_MOESM11_ESM.xlsx]

## Sheet: Sheet1
ASAN_SWATH data
	DLO-1				Sw620
TIC area	DLO-1(-)		DLO-1(+)		Sw620(-)		Sw620(+)
Protein	DLO-1-neg01	DLO-1-neg02	DLD-1-MEK inhibitor treated 01	DLD-1-MEK inhibitor treated 02	Sw620-neg01	Sw620-neg02	SW620-MEK inhibitor treated 01	SW620-MEK inhibitor treated 02
PRKDC	40109.6	34125.3	35239.8	32837.1	30493.5	31870.9	23479.1	30394.8
CLH1	50538.1	20944.3	49013.1	53489.1	37579.1	37099.8	38738.8	38304.6
FAS	11934.2	39716.2	12827.6	21919.5	52297.3	74398.6	47449.5	35389.7
PLEC	10930.3	13858.9	16529.1	10856.7	10554.9	16795.9	7684.01	16804.9
DYHC1	661.82	12031.7	13949	12739.4	10556.3	20057.5	1126.78	12421
HS90B	419603	443478	299195	333020	300374	315054	227982	234358
EF2	249488	244656	197276	179392	233053	238584	148369	132368
Q60FE2	41910	41017.4	40844.9	41835	26015.5	32394.7	32305.7	30588.9
Q60FE6	30857.7	30765.5	26251	11677.2	16068.6	17203.7	7924.6	8361.2
B2ZZ89	37111.2	37093.8	27389.4	26442.8	17639.4	6571.13	3692.77	12480.7
Q5CAQ5	177080	176622	172812	183303	55559.1	56669.3	60462.5	55523.5
F8VXB4	802118	792448	582587	488718	436778	490154	548344	519003
ACTN4	36000.4	34153.1	4100.47	34261.4	4900.67	18828.4	32059.9	21642.8
E5KNY5	21205.3	23354.7	29139.9	30212.9	44774.8	37480	38840	34355.7
PRP8	44454.4	44480.3	42484.5	44943.8	74545.2	72671.2	60414.8	2139.05
IPO5	82295.1	82885.6	76408.3	76366.2	99814.9	114478	89414.4	89132.7
UBA1	70215	58531	92250.8	91875	181644	178302	178390	159243
KPYM	363385	363962	325119	330204	280998	285269	253835	241486
XPO2	18061.9	19068.1	22268.1	10555.3	10758.4	21369	19255.5	16754.4
GRP78	348691	352985	235401	214602	58863.9	59918.8	87299	86179.7
DHX9	36651.3	24556.8	28829.7	39603.6	58602.9	61529.9	67267.4	42566.2
CH60	417249	417192	321201	337145	426269	455306	428492	423730
B2RA03	389360	393148	181550	243080	213336	226269	200520	199123
HSP7C	964726	965067	805190	823624	582757	641442	631814	625929
U520	20119.1	17553.2	9725.62	11725.8	28146.6	30678.2	32571.5	24975.9
HS90A	211962	220356	195744	239748	182832	193679	141365	144362
TERA	248265	242605	249024	249973	136643	141662	146885	146299
PDIA4	210967	217578	152715	161367	93407.2	99263.7	92936.8	71242
ENOA	412618	407294	379701	386752	445154	429126	391527	378328
XPO1	25409.8	26680.7	13474	21809.5	12355.7	10340.4	10890.4	20146.7
DDB1	40207.6	8217.67	10272.4	45664.2	41084.9	45140.6	41078.6	37999.8
Q5I6Y6	88147.8	84112.1	78925.7	62243.9	68945.6	62900.2	78091.9	78789.5
Q6IPT9	55647.5	58452	42359.6	39839.4	57558.6	46070.7	36897.6	32358.6
Q5SU16	873177	856307	904098	944484	939433	952637	901422	857510
B4DJ30	51453.3	34365.4	38854.7	39369.5	29271.5	17608.5	39755.6	39547.2
K1C19	240055	228780	181005	196115	227386	240047	335937	335724
VIME	2634.29	5510.5	2077.81	3803.18	354634	372099	347342	358583
HS105	204269	205062	182731	130748	191859	198749	184789	189978
A6NG51	34145	33919.5	37380.7	20301.8	27652.1	12507.2	21702	23527.8
TCPB	84916.7	77251.8	75841	39726.1	71374.8	69372.8	37255.8	76290.2
B3KPS3	6940.15	9434.69	12907.4	10282.1	14306.4	12676.5	7233.26	6467.07
PLSL	5231.81	18048.1	9632.4	10888.8	154150	60199.3	119676	78490.9
PDIA3	180108	180236	150411	33722.5	24316.4	71889.9	68359.7	90108.6
TCPQ	134650	95646	118929	123187	144104	149246	139243	132199
H6VRG3	207135	218282	249157	250692	181701	185283	203634	207960
B2RBR9	86140.6	89033.2	81410.4	82214.8	76905.2	72668.4	64936.9	40736
TCPA	96795.1	105034	85742.8	88789.1	125579	137544	121977	127777
HNRPM	126004	121464	75621.4	74375.7	104246	104613	97722.7	96266
Q53GK6	1.13571e+06	1.06262e+06	850512	915269	964722	957894	290025	1.26149e+06
B4DGU4	17878.5	16311.7	16223.7	16569.4	39755	46050	33168.1	34177.3
A8K7F6	100168	96103.4	79942.7	36136.3	114372	112665	86595.2	21745.5
Q53HV2	42852.6	16536.7	25209	35804	44112	43895.8	44105.7	40823.9
TCPE	87592.2	79070.9	67271.2	7539.13	111792	112554	87089.7	75912.6
XRCC5	12737.7	11848.5	11691.7	2731.31	15208.4	14092	14007.6	13160.9
ANXA2	370014	359658	287189	317049	217519	214761	228035	221637
XRCC6	27270.1	47098.2	49456	47221.1	50461.2	23950.8	53876.5	29372.2
Q0QEN7	15858.9	25832.1	33744.1	16122.5	6848.85	36389.1	34517.7	20685.8
E9PL22	35432.5	37222.2	32413.6	29745.9	11576.2	14214.5	5129.95	13212.8
G3P	226887	230134	181940	194813	188056	177879	144574	137243
J3KTA4	38723.8	36526.4	29371.7	26740.4	40745.6	39105.3	31033.9	29057.4
Q53GX7	49898.6	44855.4	44992.7	46712.8	67410	72990.7	57608	53810.3
IPO7	95726.2	105462	82624.9	85945.5	60547.1	69461.7	25395.7	29517.5
Q5SZY0	54638	42310.3	41802.1	39051.7	68283.3	74098.4	62717.2	59567
Q7Z5T5	41673.4	41199.3	32030.8	2480.42	6267.67	22869.9	17326.6	21796
LDHA	54500.8	51450.7	40750.3	35092.4	63069.1	63342.7	45126.3	47052.1
Q6NUR7	86349.7	91194.1	40792.4	34174.9	70836.1	95655.1	85340.7	83550
Q6IAT1	58718.9	56654.2	55280.4	56603.7	64695.2	70149.3	73586.6	78187.4
B4DLR3	208902	199880	175220	177695	213164	226570	245120	255657
Q6ZS99	138944	137229	124735	134409	129217	129214	118939	123881
ROA2	217891	231351	187536	177627	349794	341504	296071	259218
SF3B3	48454.5	35766	21629.4	51090	114945	115682	70292.9	92151.4
B4DQY1	101822	99164.5	90433.1	94115.9	81354.7	89934.8	84281.4	76074.5
SYEP	18648.7	31396.8	29776.4	28267.5	26757.2	5984.4	23862.4	23651.6
PGK1	143337	89951.4	83719.1	98491	160289	145471	198300	194630
SAHH	34991.1	98488.8	42793.1	94177.3	170121	164935	158937	85434.1
E1NZA1	12704	11686.2	10793	13608.4	11169.5	819.208	7620.66	9334.49
A4QPB0	9899.87	16196.3	24952.9	13981.4	18398.3	17142.2	17967	17975.6
CTNA1	14763.6	14911.9	14463.9	15345.6	16056.2	16132.3	16192	15291.4
B2R7P8	10662.5	1833.58	1146.06	11652	10868.6	9381.43	8398.04	7789.83
G3V2B8	1131.35	15431.6	13348	9884.81	12540.7	1614.78	15973.8	1198.93
B2R9K8	85100.2	30316.6	77876.4	76571.9	92823.1	102738	93902	90902.9
VINC	81142.9	79141.6	80757.3	86035.4	61606.4	65194.7	63829.2	67346.3
B7Z4V2	90265.5	84434.1	65518.9	71372.6	68878.8	70425.2	77006.7	78841.2
COPA	60784.5	52196.2	63585.7	70330.3	59828.3	56600.9	64767	73240.1
HSP74	64688	66358.5	68284.4	69311	72612.4	54372.7	51759.3	56842.4
UGDH	40687.2	45141.6	17728.3	39380.2	7107.75	18262.3	19778.3	18782.7
B7Z9L0	36190.3	53930.3	41794	44413.2	36929.7	56109.1	36982.1	33369.4
B4DVJ0	141701	153144	145720	153153	4045.39	12713.1	10638.7	9330.21
E9KL44	9127.16	11727.2	24886.7	18283.7	38408.6	18117.7	39300.1	38407.5
B2R5U1	10855.4	6340.56	11374.8	16378.4	25773.8	19201.6	17669	19394.9
Q59HH3	87655.2	85489	69377.3	73421.5	54383.8	55587.6	52180.2	43927.6
B4DQJ8	49834.2	48751.6	44479.7	47494.6	31107	29362	18105.4	33599.5
G5E9M5	56514.1	37852	49106.9	46006.8	47590.8	46518	50808.8	50924.8
EFTU	57235.2	61199.4	29523.8	49516.6	51241	53185.2	54592.7	46274.3
J3KPV4	16995.5	17086	13710.4	215.641	13860	586.765	8930.2	9764.77
DESP	19854.4	22677.7	24860.2	22422.9	35906.7	24979	37940.4	34057.2
PDIA1	43013.3	42255	37123.5	41821.3	30261	25344	20503.4	20634
SP16H	25042.4	37665	2725.88	38000.4	48789.5	16514.7	48304.2	30107.4
F8VPD4	211.783	9251.48	759.382	10248.4	12453	12524.1	10369.9	10226.2
PABP1	184829	185406	129545	116727	105376	120844	103904	111132
RPN1	131615	139207	242827	155728	157605	94711	163618	156364
HNRPQ	26681.9	25682.9	26587.4	27646.9	25503.6	24210.2	22506.1	20281.5
Q53YD7	91368.4	92554.1	88876.8	99923.7	133564	133728	105994	131907
ATPA	227724	226000	289582	304980	197003	218043	270670	272229
Q59EJ3	282102	275024	237590	225322	126303	136665	154696	68310.2
Q4LE36	16713.6	20443.4	10191.4	27485.2	18078.2	19185.7	11868.6	25992.1
Q5T6W5	160027	162574	121990	122572	144969	162258	138810	136804
RPN2	30073.7	32037.2	28251	34174.2	22829.9	10973	9006.6	10756.6
A8K8U1	99888.3	104164	120615	124195	94348.4	93120.7	99467.6	101680
Q6IBM8	41750.6	43106.7	31739.8	48425	41835.4	73806.1	65656.4	66280.2
CAN1	56329.4	55953.7	62589.4	61633.9	33986.8	29010.2	41396.9	37908.1
Q53ET4	103535	103301	103086	103760	182745	184766	194298	208875
Q6PIN5	57066.2	58289.9	54660.8	53398.5	61302.2	42919.6	40089.8	51921.8
SYAC	13585.9	19971.5	7748.59	9438.06	57883.8	57579.1	59724.4	59566.3
AHNK	12775.2	24906.7	21619.2	11346.9	3897.6	3150.45	4798.64	4966.59
E9KL35	151648	175588	141008	115922	165396	134513	116465	135284
DDX21	190095	180914	122634	120064	203566	205082	170712	184270
Q59GB4	49646.8	39071.2	38669	39819.5	29341.8	14837.2	28137.9	11615
B4E0E1	32222.2	13742.8	34443.8	12027.7	37715	13233.8	39940.9	36393.3
Q5U077	21791.6	33134.6	12010.3	29660.6	18399.5	28875.2	28299	5742.44
F8VQ10	96324.4	82470.1	81982.6	86090.2	77355.8	73406.9	81192.9	71423.1
PUR6	79999.4	41707.7	39356.8	34130.7	56333.6	43333.7	44287.4	44884.2
G9K389	105711	105251	101996	103521	133113	147262	160419	163228
B4DV79	55134.6	60084.1	57915.8	56386.7	73163.6	83616.5	67423.2	61712.9
Q7Z3U5	55478.9	57140.2	42644	48481.7	34078.3	36591.2	43263.1	40277.6
Q59GY2	383261	405466	289512	310264	84460	260567	257318	265413
SYDC	103365	109666	113886	102341	88706.1	95768.6	104578	102984
F5H3A1	61888.8	24580.7	28502.9	38059.4	32119.9	30663.5	15398	11524
A8K8D9	94290.7	88446.9	83346.2	77944.3	44812	47402.9	24570.1	42767.6
ALDOA	166517	163705	107655	99779.3	66375.7	69818.3	68544.5	67294.7
Q59EK6	55257.3	45125	49911	11260.4	43364	43948.6	29833.8	26622.8
Q8WUW5	37748.3	32443.3	26838.5	13889.5	29295.3	9716.91	29212.4	31159.8
K1C9	80877.8	84360.2	60271	58866.3	66056	60263.4	95876.6	105527
Q53F91	5070.61	1259.06	6421.69	4175.42	19338.8	19211.9	21359.3	20484.6
F4ZW62	30284.7	29522.9	29485.7	22779.6	37688.6	39708.4	32696.1	7295.47
PTBP1	233290	284501	234733	193788	281182	302259	268300	274221
B2R8R5	69682.3	67757.3	41019.7	50692.4	71188.8	78705.6	76432.9	69878
B0QY89	82274.6	80001	70408.6	70069.8	63688.6	67672.2	59344.4	60456.2
ANXA5	73474.6	68503.3	67549.7	76144.8	42735.4	44446.6	29850.5	39005
H0Y4A6	33507.4	26268.3	18232.2	36702.9	19707	2175.91	12571.5	23437.9
B2RBA6	106334	103259	62681.6	62420.2	66680.7	66243.5	53706.4	51805.6
Q59EG8	10862.9	8479.58	3125	8493.8	2936.4	10653.5	4010.82	9109.28
A3RJH1	20570.5	1517.85	10199.2	22468.8	25691.8	19231.8	13956.4	15215.4
ACADV	5523.78	20073	21063.3	4024	31829.9	4226.51	36531.1	39403.3
DHX15	99448.4	81431.8	52136.4	79680	62078.5	81704.3	49057.8	59650.7
D3DPU2	44665	39462.6	37977.9	37912.4	28061.1	35531	29322.4	30788.6
B4DHQ3	53373.6	31707.7	40234.6	32459.2	22022.5	36590.9	25788.3	46744.5
Q75MT9	165282	226014	171276	158336	164657	214889	218338	211259
COPG1	18215.3	17878.9	15456.2	15474.2	742.555	16980.9	17644.5	18154.5
Q53EM5	69887.9	61285.3	72445.3	30055	62487.6	80830.1	85372.2	87273.9
Q53HW2	134020	131590	110720	114017	92622.3	98079.2	97601.1	95568.2
Q53HS0	34136.5	30584.5	25400.1	25657.2	14484.8	1768.55	1130.28	2493.58
TPIS	384322	370980	301633	334076	401248	404098	467680	463862
J3KPX7	237952	227706	170311	161950	180766	198830	188911	192429
NAT10	7632.87	7958.95	8273.19	4835.02	10964.2	9734.13	8996.08	8794.42
K1C10	66063.4	77238.7	117735	111401	67260.8	67754.3	61107.5	61092.5
GFPT1	76246.9	81700.9	68897	57710.9	27405.7	13917.6	25335.2	6805.71
H0Y8E6	89462	72350.4	73518.6	19088.6	35812.5	65444	56406.4	40720.6
Q6NVC0	198857	194041	158859	158057	243266	259248	290349	295972
SYK	21400.1	18071.5	16978.2	8636.6	30249.2	31493.6	32039.6	29131.6
B4DGP8	175243	177445	154992	158694	106966	106927	86453.9	85440.3
F8W6I7	39256.9	35584.4	19226.9	20272	30091.3	36133.7	23082.4	6097.65
B2R7C5	47968	48085.9	44292.7	33617.2	20998.5	44520.2	26681.8	39582.3
P5CS	48054.9	48031.8	38429.9	40819.9	33512.3	33678.1	26644.2	32314.7
SYRC	29267.2	57522.6	29342.6	62749.4	36470.1	31245.7	39621.1	40537.1
E9KL48	36208.5	41809.8	37871.2	42144.4	54012.8	52814.9	19311.3	53778.8
E9PLK3	55947.5	35688.1	48429.3	38840.9	27650.4	54641.2	41396.5	51326.7
Q9HBB3	169112	160816	119713	114655	33101.6	32461.2	72108.7	66801.6
Q4W4Y1	12063.5	12384.1	10826.8	11652.7	9540.54	12175.9	9816.19	8017.12
A8K3Z3	35566.2	27316.5	26817.7	14284	8025.34	20747.7	22757	21957.8
RUVB2	39357.6	41304.1	35563.6	30570.8	39265.7	34989.8	35245.6	36248.3
Q59F66	32120.1	20548.4	19340.7	17721	13434.9	21046.2	27739.7	15996.7
H0UID5	13147.9	34532	36427.9	37855.8	22277.4	18548.8	16805	11228
Q59GX6	38178.9	67564.5	52664.1	49931.7	63034.3	37707.1	26247.5	51828.9
Q96IH1	12567.7	25261.5	16020.8	5264.01	54776.4	57035	66659.2	38321.7
FKBP4	62068.7	49627.4	29316.6	47137.8	91477.3	96774.2	69942.1	81794.4
Q59HD4	78962.1	118772	91088.5	90127.8	73246.7	129422	120739	114443
AATM	126067	117078	100322	96230.3	130275	139347	136586	142292
ABCE1	52236.8	7533.21	49683.2	49969.1	22602.2	22664.2	7671.96	40655
GSTP1	213067	221171	179058	201019	205186	205386	237926	234333
Q4LE58	23795.5	14247.3	25103	24066.5	24026.3	26026.4	21573.2	11365.9
Q32Q12	112689	112492	74706.1	71698.2	87127.6	77008.3	54884.7	73997.8
RS3	326744	301750	196704	212009	190139	197999	184740	134840
NONO	108995	131599	98915.6	97315.6	151162	179739	143468	113714
UGPA	55238	38849.5	56596.4	48256.8	11116.6	18444.3	6503.65	15216
Q8N7G1	94061.5	102368	76886.6	81957.2	53789.3	52157.7	44270.3	42555.7
COPB2	32797.3	33000.7	30258.1	31570.5	21578.2	24677.3	7084.95	24181.5
Q68D11	61305.5	53900.8	54544.1	31405.9	82464.3	84645.5	76739.9	26275.2
RS2	363940	357871	239359	237613	235487	235794	154157	194321
VDAC1	82732.4	57949.6	69183.2	59132.5	37514.6	66279.3	63212.4	93047.1
CATD	199105	258090	236183	240634	41203.1	50244.1	57169	70425.5
IDHC	79478.4	85126.3	82720.5	91706.4	18608.7	16206.1	25463.3	23225.1
B4DRR0	11690.4	9056.13	139088	145298	4076.37	10089.2	4261.62	7052.56
F8WA83	318331	334831	315349	331918	103301	86862.9	95867.7	97817.6
Q53FG5	75761.4	70609.1	27821.6	54349.3	45334.5	39389.8	28205.1	37659.5
RL7A	64186.8	71924.3	47221.5	43753	44444.8	41245.3	28745.9	36779.5
D0PNI1	156916	237249	140274	146204	144628	148511	128813	126282
Q96IR1	206137	162102	127987	106912	108780	118142	91056.4	95054.3
IMDH2	159976	176541	200880	67451	135963	146464	166762	35850
A8K6Q8	84263.2	78465	40565.4	39845.6	51406.5	39470.6	31141.6	14480.1
SF3B1	5531.36	14745.6	7779.01	13827.6	19175.3	23631.9	7371.13	11677.2
Q8NCF7	41768.5	51135.1	48452.6	39798.3	57222.2	49109.7	54565.8	53514.1
PRDX1	750787	735922	548236	571220	416926	434931	432554	448848
OAT	57718.9	40299.7	46463.3	57617.2	71996.7	72407.3	20237.4	58701.9
E9PFH8	89054.9	88418.6	81324.4	71426.3	68607.1	93406.9	83336.7	76232.8
Q53FB6	36170.4	37669.7	13332.8	18166.1	59733.2	64361.3	90518.8	86131.4
Q96N86	66327.5	58346.4	53710.5	30859.3	6850.01	31274.7	45952.9	37378.8
MOES	4569.86	4585.97	3759.84	3747.09	41051.2	41578.8	62375.4	81993.9
Q6P452	48784.5	42013.8	37574.7	48335.8	37832.5	23789.6	35917.5	29774.2
PSD12	31054.4	36187.9	31449.8	30861.3	20489.6	20498.3	18197.8	23407.2
PRDX6	72010.9	38531.3	58092	57890.8	44058.1	31161.2	31859.6	39913.1
ZCCHV	34305.9	34481.1	21210.3	22117.8	6812.58	6623.98	3540.4	5972.82
SYG	84136.4	87001.1	69193	72092.4	71678.9	70762	70235.4	76720.4
A8K401	206058	209294	172070	179817	167476	174920	201547	201764
F5GWX5	18041.2	550.922	16844.8	1273.64	36550.2	35207.5	22980.9	21472
LMNB1	35261	33713.8	20021.9	31368.9	21126	24366.1	23085.2	44670.6
TALDO	137115	138916	124232	123788	73007.1	70448.3	86636.4	84306
B5BUB1	67434.8	66080.9	58070.2	61455.6	57082.2	60387.4	57568.8	61756.6
A8K492	48471.3	51877.1	49120	51736.5	43336.9	45181.2	30889.6	52815.4
ERF1	153818	152360	115831	116509	97106.9	103413	96516.5	97471.9
B2R6D0	52726.7	51072.9	54524	62319.8	43696.3	47959.5	45323.6	48375.2
COPB	61873.2	59490.3	58764.5	58466.4	54011.5	59740.9	63061	60749.3
AT2A2	51200.7	49709	34485.7	36167.7	42848.1	24510.7	23553.4	35888.7
G8JLB6	87925.5	80832.6	76771.5	81371.5	73959.7	75170	72874.7	82975.6
NSUN2	14155.3	25849.5	21223.9	14943.2	23750.6	35857.7	24983	23374.2
IPYR	19673.9	15421.1	12810.5	11975.2	12111.2	11992.6	8692.81	11237.2
IF4A3	160625	125288	113953	96951.6	129779	126028	114037	114689
SSRP1	146071	138438	124698	129020	113239	47133.8	105867	69311.4
B3KTM6	88279.1	90781.2	34145.2	63429	58461.2	63879.4	56636	54348.9
A8K9K6	103816	107165	45372.2	89237.9	31777.4	37112.7	77679.4	80754.2
D6RA82	61432.6	60779.5	75247	79927.4	39081.6	15215.4	49005	46194
HNRPL	20106.1	23936.4	21214.5	20961.5	23661.5	24957	19538.8	22803.5
A8K486	424235	427515	280456	279873	459891	478366	357637	311713
RL3	38698.7	30473.3	30604.3	29078.3	2019.45	3008.68	22207.9	25394.5
PLAK	32309.4	46522.1	43511	42839.8	12586.4	12984	22286.8	6884.6
PPIB	220932	207659	139561	122383	45893.7	59933.1	62174.7	30648.4
TOP1	9445.26	454.922	6799.21	7137.25	1111.59	457.58	6866.81	7892.26
Q53G71	18345.9	17241.2	14887.4	15180.7	926.032	6454.51	9135.3	1500.32
IF5A1	100843	107240	80518.1	83704.3	120508	126311	44841.8	81513.7
THIL	6624.22	17239.9	13941.7	10502.6	27972.4	26905.9	19216.6	14405.5
RL7	117235	115893	74006.6	80602.2	62798.4	65962	56903.5	26500.8
B4DNN4	9066.82	17315.2	12935.4	19663	11776	15196.8	3041.76	18355.4
Q0VAS5	239950	239596	155216	146647	180817	46815.8	171043	185558
Q6IAX5	41598	35953.5	25915.6	14893.6	28536.6	28203.3	21927.7	20350.6
C9JZR2	11266.5	3771.38	3963.89	4237.08	1492.34	8860.38	13133.9	9693.19
MAOX	39796.7	63317.3	52690.8	54757.3	13974.2	39878.3	8429.15	42611.9
1433T	52684.4	140454	50613.6	48484	58142.9	57977.6	61580.2	50050.4
Q6FGJ9	44663.6	44620.3	47157.4	44303.6	10057.9	2668.4	2221.18	2182.33
Q5R370	30084	28413	5436.58	22266.1	19739.7	21209.8	15364.8	16222.2
B3KMV5	25856.7	51556.3	41186.6	49988.4	97534.1	98870	50647.7	84336.3
TNPO1	87300.7	78488.2	71121.7	71633.3	42265.5	43986.7	40239.3	37227.6
Q5TZZ9	29835.7	29495.8	23227.3	26702.6	1083.89	8742.42	575.963	12226.8
Q5T5C7	39414.8	39673.2	29278	30575.2	25116.6	22867.9	19751.2	13637.5
SERA	62757.3	61039	68999.3	46704.6	27976.1	27699	22105.2	16550.2
NCBP1	14232.6	14386.5	14888.1	16493.4	31178.5	36820.9	39419.9	34154
TBB6	57465.7	54186.2	65493.5	70527.4	34457.3	25638.3	23818.6	28171.4
Q5JR94	336443	334772	238031	242100	240857	237542	244974	247514
U2AF2	76265.4	73950.8	59282.9	13439	62526.9	60661.3	65311.2	66102.2
B5ME19	44542.9	36963.7	37084.3	36326.4	24618.5	21429	22490.3	39778.6
Q5SRT3	116265	97012.4	91723.1	94092.6	78539.8	84156.2	59159.8	75260.1
Q6IBS9	48580.1	35638.4	24154.4	43401.2	53539	42155.3	30256.8	63528.1
PROF1	865733	856507	643679	664278	1.00319e+06	1.05829e+06	862823	879817
OST48	149144	142515	109320	108798	66296.6	66798.8	72598.4	74827.2
Q53XC0	82479.6	76912	72670.4	51984.8	65280.5	60605.7	41448.1	56046.9
PRS7	47407.1	47253.8	40811.2	37187	31307.5	16385.7	37744.5	32981.7
ETFA	25685.9	13463.1	25748.1	2709.46	38382.3	37644.5	38850.6	36166.7
C9J9K3	399746	388008	263063	252777	251842	263739	234464	250673
NOP58	28836.6	27084.5	19507	19176	19856.1	20071.7	15777.3	2591.85
Q6FHF5	156805	163503	127076	126225	145244	130031	119599	123379
Q4ZG57	26549.3	30691.2	27057.2	23353.8	24447.8	25782.3	1544.17	18567.7
Q8TB01	4523.91	4470.05	4913.28	4580.76	778.754	654.193	1696.67	301.979
Q71UA6	83472	71547.5	48560.1	21882.6	205804	219049	146975	157026
Q5T0G8	71485.8	66700.5	48018.2	50136.7	31471.5	52708.8	47086.1	68420.1
PP1B	45848.2	41780.6	13330.8	38323.9	26741.7	25822.1	28037.9	31747
B9A067	26954.8	21258.9	21594.9	24938.2	25169.6	25944.2	7462.97	26214.5
RAGP1	13383.2	13667.7	11352.8	12169.8	4384.3	6458.75	10617.6	8232.55
C9IZE4	47934.2	44679.1	42821.4	14565.3	30128.6	24467.1	34257.1	25677.4
PSMD5	16838.2	15076.7	17883.7	15500	7380.06	4882.97	6923.72	8986.13
DD19A	7916.56	11572.4	6196.88	8430.72	20676.5	21257.7	12536.6	21576.7
J3KPF3	22469.3	23680.3	9367.25	6795.14	15549.5	6437.32	16467.7	2462.97
Q5TCU6	9884.36	17637.3	9597.89	18840.6	8615.13	18131	16139.4	11123.3
PSB5	42161.8	30186.9	36637.4	32993.5	31935.7	20550.6	34862.4	33374.8
IF2G	89963.8	95593.1	75895.5	81102.1	85038.2	51412.7	79609.5	78259.8
PYRG1	34609.7	31472	26867.5	26281.1	37575.4	35393.8	27470.5	32229.7
H0YIV4	212884	220884	207340	208107	125065	44773.3	104120	97296.9
B4DDM5	42038.9	42249	40549	39978.7	18744.7	33480.9	17539.6	35836.4
Q0VGD6	55869.4	46692.9	41771.6	46335.2	51123.1	53276	51523.4	56109.8
ROA3	19402.1	61731	39016.6	37805.5	34658.1	21019.8	32474.1	34149.8
Q6FHU2	46343.8	44973.9	33607.5	30453.4	25898.5	26995.7	1940.91	19389.1
H2AY	201941	195223	160784	141605	33578.2	107028	116487	101747
ACTN1	1857.33	8050.39	7926.28	3143.06	9079.4	10138.3	14627.5	14620.1
B1AH89	19622.6	25742.8	15334.9	21906.7	26476.1	20509.9	25048.3	17737
B3KN79	56134.6	54348.6	73019.7	71606.4	1444.76	4104.14	6700.57	4674.49
VDAC2	115194	109919	100620	100245	108207	115336	125818	128926
RINI	64101.3	61577	57395.9	59331.3	18556.9	29500.5	34953.7	34126.4
PSD11	66178.8	60002.4	57629.2	31028	47951.1	48040.6	48302.3	54459.9
G3V4W0	431234	419225	297563	318361	339442	354231	403415	413807
F8W8D8	27491.7	27174.8	23040.1	20096.4	22127.6	23774.8	33875	35480.9
Q86VG2	49679	48124.8	45001.7	41564.6	61533.8	21954.3	47539	45537.5
PSD13	44779.3	47449.7	8751.34	36349.1	23651.4	23589.2	28823.1	34178.4
E9PM69	39551.5	43933.5	35970	9647.94	32595.9	35903.3	30005.7	71541.8
RS9	276532	278132	192537	187137	162511	174959	155229	111062
ARP2	22126.3	18618.1	16007.3	14702.2	14015.4	14724.4	2395.26	14105.5
QCR1	8979.94	14228.9	17103.1	10446.5	11405.5	12937.6	10739.7	10467.7
K6PP	24453.7	28509.9	20533.3	24594.6	35728.4	39160.9	30377.7	31692.3
B4E2W0	47598.6	45424.6	11177.6	2891.85	19480.7	22132.9	56708.3	28124.5
B4DJV2	46278.6	44726.9	27306.6	38884.7	58649.2	62387.4	61520.6	57963.8
E9PK25	220072	212982	158212	160207	144263	155167	142229	148488
Q53SS8	499770	506819	391585	391871	305272	327388	329685	332903
Q6NVW7	4588.72	4309.88	2321.47	2729.55	6793.45	7194.78	221.766	2652.83
1433S	69290	64690.9	47393	53654.2	7277.32	18628.1	17629.2	8834.87
Q9BR63	12958.7	12594.1	9746.74	8802.59	281.984	5818.47	4311.06	4133.76
J3KQ32	39427.1	38728.7	30118.6	32221.8	24236.3	23920.3	20935.4	22522.6
H0YMZ1	29581.1	29893.8	16371	26317.7	19197.4	17836.9	16651.9	11615.6
B2RB23	80814.2	84732.6	80961	82687.2	18508.8	15968.7	14859.9	21929.5
ECH1	5694.06	5462.46	12232.5	15617.5	12411.1	25886.7	38265.6	4502.52
Q5TZP7	52943.3	38230.2	39801	35640.3	32683.9	42209.6	33198.7	36966.2
SYNC	50556.7	23649.3	36535.1	51672.2	6284.25	21362.8	23210.2	26799.6
Q68DD9	59121.7	47868	56485.1	58416.9	58426.2	51711	24812.4	21339.1
1433B	94937.6	82861.3	80413.9	72418.4	100650	92761.9	118104	132013
J3QRZ5	72270.9	57002.8	68496.5	65559.8	47867.5	46215.8	48056.2	50205.8
Q5U0F4	16086	16880.6	17340.4	12271.9	15894.8	19310	15137.4	12704
B4DJQ5	47825	50957.4	40179.3	36745.9	32220.8	31023.8	35644.8	33591
HUWE1	17975.3	14121.1	16645.5	54430.5	26391.3	25295.4	22235.8	25168.8
AMPL	49124.2	42392.2	53105.5	50939.7	29594.6	26703.3	12582.4	32242.2
F5H780	39451.3	39763.6	33696.3	21568.7	22229.9	21681.1	14814.9	16443.1
A8K7W3	5424.32	5987.27	5165.04	2397.42	5240.28	1047.08	5252.19	5788.94
Q6NXR8	84849.2	87517.3	47746.3	32705.2	48558	51174.9	42345.6	38327
B4DMT5	107197	102784	83618.1	60020.4	77717.4	75000.8	67380.9	44649.5
B7Z3I7	220888	211631	191983	193045	68636.6	102232	91322.2	115605
PSA1	11769.5	27195.6	17595.4	19242.7	4241.73	20522	10913.7	22442.4
B4DF70	147070	140061	112381	110643	8319.28	54304.3	9794.11	8665.84
Q53FN7	50532.3	50444.3	45390.3	34783.9	19266	20172.3	20575.4	18927
LKHA4	45949.8	40262	42844.7	40733.9	45927	29965	53369.6	51559
PRS10	107812	108160	40457.3	50149.6	85345.4	76967.8	32181.4	32973.7
RAB7A	140823	131359	91923.1	145638	84546.5	121398	88333.9	113768
CYFP1	8055.9	12804.2	12928.9	13530	14434.6	13827.2	16667.2	15135.5
Q9H7G6	35707.3	47524.8	33940.4	34162.6	27428.8	28868.6	7836.62	27718.2
H0Y8G5	131896	127136	105303	106788	244937	248544	253157	257646
H12	445676	468008	362552	353439	393211	406662	393449	403275
Q53G25	35999.1	42150.3	11805.8	18394.8	23743.2	21532.6	16672.2	16522.3
B4E3A8	10423.5	11345.1	9231.02	9457.37	7298.34	6612.04	1709.15	9000.18
IF2P	21599.3	20485.6	16808.1	15106.9	15369.3	14149.6	15766.3	4680.32
QCR2	50608.1	45115	40905.6	36095.5	15843.5	18167.3	29547.8	31544.9
UBP5	82372.9	78019	79719.8	67848.6	111691	114272	120104	117431
FUBP2	60949.7	61879.5	56037.9	52773.4	44766.3	30722.5	36024.3	40544.9
B7Z1C5	1395.4	15182.3	1400.07	17540.8	19128	23928.7	1980.55	6701.87
PUF60	48657.5	51338.1	42820.9	27345.5	35675	42720.7	27568.9	26661.3
PRDX3	116566	117005	108494	89424.1	132600	131262	192679	199070
F5H3P5	26758	24353.7	24090.4	24216.6	27790.1	27769.2	23494.2	24553.3
G3V5Z7	116860	87484.7	79676.4	79405.9	65894.5	74821.6	96924.4	105692
Q6FHQ0	6192.07	6501.19	5047.33	7050.17	13680.4	11056.4	932.718	11530.4
RECQ1	42302.7	53426.3	43725	31407.3	59352.9	65873.6	39616.1	49695.8
A8K639	44261	43897	30894	33981.8	25656.5	31859.7	26757.8	22514
SAE2	6859.84	5772.78	2725.2	2360.48	21127.6	21947.1	17673.4	16088.3
STML2	35223.6	34827.8	28296.7	27327.9	42819.9	43903.2	42189	33080.2
Q53FR4	1043.38	7785.95	9514.4	8118.58	8885.71	2935.8	9431.05	8447.39
B4DLT2	7769.68	7772.64	6192.38	3684.2	16936.9	16867.1	9460.04	7554.23
HSPB1	251440	260515	201866	219009	46333.5	46010.8	63745.6	67537.9
Q53HH4	41589	59396.4	60036.3	44042.2	22291	56792.6	51915.5	43310.2
Q6LET3	1700.36	1719.78	3368.16	2428.48	2842.89	3294.74	3241.24	1558.99
E9PEB5	39555.2	37988.8	24819.7	25756.9	52411.8	49672.4	32511.6	47601.6
ARF1	105378	105563	90007.6	92111.6	92766.9	93294	86942.7	59522.7
Q5W0H4	6338.9	37129.1	23216	19991.3	5674.8	16055.7	10334	12047.7
Q5SYT8	23338.8	21638.4	18873.9	8034.73	11471	9835.19	15217.6	10275.8
ERO1A	29221.5	34912.4	39557.9	30230.9	13869.9	14445.4	21639.2	22263.5
PRP19	94112.5	73978.9	85761.7	81009.2	112824	124780	124134	111724
Q6MZV5	53822.5	52465.7	46271.1	48482.5	47419.5	49539.1	56785.4	58996.9
Q53G64	32006	19681.9	17649.7	25277.2	4043.53	6351.17	9190.78	7423.86
Q5H9N4	37439.1	21517.2	13409.8	3791.14	55763.7	55584.3	24575.7	28973
B7ZAX6	12219.3	14366.5	9595.57	15975	8793.83	34527.9	32927.6	33254.3
AK1C3	1775.27	3742.62	752.247	2246.4	5062.7	3360.96	11032.2	13935.8
NUDC	65956.3	59534.5	46462.8	50623.8	52836.2	78239	72764.1	36723.2
Q32Q62	24049	23359.8	19372.9	1317.24	15078.4	15437.6	18714.8	18816
Q4ZG72	56970.5	54667.9	27559.5	29671.5	39243.4	22907.4	25385.9	20233.4
AHSA1	101280	108726	19811.9	85549.6	90514.8	100544	93011.8	16638.4
E9PCI3	48979.6	59059.8	45029.6	49573	44328.9	44122.5	33584.4	32056.9
AIFM1	11185.2	14221.6	13786.4	9432.48	5159.51	19268.9	10571.7	1186.77
Q5JPB8	42928.6	37722.5	22398.1	29187.5	21238.6	32909.5	42947.2	32898.3
SPEE	19681.5	21830.1	19830.3	21940.1	21121.2	21256.9	21100.7	16674.3
Q54A51	99427.5	103225	87702.9	87818.9	66459.3	72061	66705.9	8100.56
J3QT28	48355.9	37066.9	13107.3	37585.1	36076.8	43395.8	39625.2	39629.6
PARK7	77009.3	74314.3	30998.6	60288.5	51396.5	57185.5	48278.1	50620.2
A5PLK7	63153.8	63806.2	25284.2	36324	23297.8	83182.5	39928.9	83408.5
RHOA	90240.8	95780.9	63405.6	67134.7	75017.1	69611.2	64630.7	73556.5
AATC	20069	20420.5	16760.1	24067	12461.2	8512.37	9396.74	10253
HNRL2	37704.2	38752	31368.7	21860.3	26044.4	58150.5	31155	58340.4
F8W8J4	26221.9	24739.2	24843.6	17635.2	20364.7	19558.9	22599	27674.1
PRPS2	23939	18948.1	20879.7	13313.8	28221.6	28532.8	25285.1	30033.2
J9JID7	41023.7	51097.6	44476.7	44406.8	35927.8	44322.1	42646.9	47287.7
Q59ER5	1216.13	856.946	977.88	472.568	440.772	7962.34	710.456	9944.6
B3KQJ0	30698.1	15759.5	24139.7	25079.2	36003.1	19177.4	26652.9	23599
RTCB	12799.9	3520.93	3853.02	15132	2401.48	4661.37	7265.2	14070.2
B3KNC3	23615.3	13154.8	18028.4	13522	4330.85	9134.43	7306.36	9990.34
Q59GN9	14623.4	10326.5	2073.74	9605.04	13656.7	10792.3	12502.3	15821.4
HMGB1	2898.74	3288.02	1964.45	1768.37	2354.51	2130.36	3181.99	2198.98
HNRPF	8268.5	23178.1	27674.7	37564.1	58518.6	86519.4	69871.5	43175.6
K1967	13582.5	12792.8	13687.3	19452	21549.6	21839.4	24556	18572.3
TSR1	10598.6	3585.93	6083.29	7321.68	11491.3	3927.62	5498.07	6604.55
B3KUN1	76833.2	83883.5	69704.6	72237.2	67068.2	61599.8	61609	66639.1
Q9NZ23	260008	252612	233352	219643	127347	117785	148315	148234
Q8IY97	7377.48	15186.4	8659.14	13231.2	8218	10216.9	8352.49	7323.02
A6NN60	17248.1	19189.2	18716.9	16205	8783.42	9206.57	10876.7	12610.7
B4DRA5	31323.8	30555.7	29550.8	21764.4	2116.64	20391.9	17464.2	6219.18
RS11	163931	159563	116275	110871	103247	106510	85082.1	85880.7
Q59FD4	3531.06	9904.63	4716.19	5307.25	8701.54	3697.94	3772.05	9503.5
B4DVY1	56898.9	58102.9	50622.6	46191.2	42459.6	46438.5	41012.5	37310.9
Q59FI4	1676.6	14104.1	10584.4	15510.9	24152.5	22306.7	21495.4	17836.3
SERPH	26109.6	18816.9	17021.1	20640.2	23339	8696.48	8050.48	24509.4
MBB1A	16442.6	16799.8	15285.4	17320.8	19341	21072.4	13018.1	20785.6
RS7	327311	320626	227075	238994	260176	254607	179174	195483
B2R960	35733.5	32727.6	28332.9	28242.5	4390.61	6972.87	7341.66	8689.1
NQO1	49386.9	49185	40858.8	15175.4	65887.9	68407.5	84680.9	88825.1
Q86UY0	32773.4	37323.1	32701.9	36408.3	5728.55	20825.2	20749.5	21085.2
TAGL2	68801.7	72069.5	41671.7	47854.2	55260.2	67022	64066.2	67191.7
Q53R19	106272	126445	103933	86180.2	72759.6	71570.3	90935.7	57402
Q53F64	184295	136381	111613	112827	122499	124920	87533.9	108375
Q05DH1	161352	161506	131555	112753	114401	99979.6	113720	105701
Q6FGZ3	33134	27913.9	28294.4	26573.4	7266.9	10995.2	3948.54	15074.1
E7ETZ4	62310.7	63805.8	47918	50039.3	33986	32232.9	31607.4	37531.1
E7EQV9	250167	238610	185693	183197	160716	160673	140597	148361
PSB2	91652.7	83499.8	77744.5	75868.1	59895	64162.2	57716.7	57167.7
F8W7C6	111683	110912	76228.2	61344.7	50547.9	50771.2	41880.6	43591.4
F5H5Y3	43509	25083.4	37970.6	36096	27378.6	38630.8	41448.7	36604.1
PRDX4	38968.5	39773.1	33516.7	32874.5	2722.01	38803.9	24295.8	43108.1
NPM	578587	566558	325070	344479	354448	375309	279707	277042
Q5VXV3	90654.8	91579.5	82179.4	82450.8	117003	64471.7	93543	80021.1
Q53Z07	101758	103169	69192.6	61684.8	61886.3	71507.9	23833.8	49594.4
RS18	416809	418314	262157	268417	261850	261885	231098	238852
H15	518507	494034	356209	363203	516036	546511	486581	529790
J3KQE5	223082	233661	161655	168687	178238	188926	170280	184996
B1ANK7	32329.5	32124.5	34760	37414.2	1812.35	6663.27	23458.9	25142.4
NU205	4603.05	2792.76	4727.69	5397.46	4516.99	5164.58	4995.01	2736.98
RS13	212978	216662	147345	151911	154538	152341	120582	129213
GLRX3	76580.4	76224	72900.4	46643.7	70343.7	164104	53679.4	43578.7
B2RAQ8	3862.79	2478.74	3343.24	5389.58	10281	6310.23	8522.57	9751.71
H3BT71	65864.3	63126.4	49928.7	58381.5	76076.4	72606.4	85104.5	86757.5
DEST	54348.1	56657.7	31904.9	46618.6	39684.8	64251.1	70940.4	71294.9
SFXN1	51339.9	63467.7	55478.3	52496.2	33178.7	28529.4	14378.9	12776.8
Q6IBR2	34539.7	33930	31056.8	32468	9080.85	30019.3	12207.8	26184.3
Q5RKT7	603548	604159	486170	473807	485666	465494	518662	528586
Q6FHX6	70313.5	66408.4	46488.4	45648.4	54175.7	61049.1	54809.1	58122.8
RL10A	48213.3	17108.1	18440.6	24506.6	16641.4	17425	8973.84	14268.7
EIF3M	56782.8	54965.8	42842.6	45665.9	45992	44692.8	13270.7	39115.6
A8K766	38465.7	34859.2	20942.2	27896.6	27562.8	15605.6	31248.4	29762.2
B2R4W8	130126	73526.3	50464.1	37140.2	74134.8	31975.6	59801.9	58370.5
G4XXL9	61514.4	63133.3	33972.8	34797.4	39790.3	42654.4	34565.9	41481.4
CPNE3	10273.6	14108.5	14597.7	33631.2	8848.01	9311.45	15884	9910.18
STT3A	46283.4	38703.1	33437.9	33604.7	15176.9	10233.6	21821.9	19905
EDC4	13039.1	11955.2	8149.17	11205.9	20409.6	21022.6	26213.7	28660.9
CAZA1	5236.04	4700.77	5433.43	1115.3	276.595	356.304	3244.89	1686.79
A8K2M0	8835.15	8638.58	2581.26	2671.25	8136.91	8084.8	1721.44	1908.92
ERP29	76623	61580.1	49007	56781.8	25956	29642.8	20057.9	23794.2
Q8N995	81134.2	71044.1	61102.2	57165.8	19816.8	7924.4	20100.3	10664.1
B4DG11	52611.6	52185.9	32346.9	35493.8	42884.9	44787.5	42560.4	45152.1
SYWC	85517.5	101603	59216.4	71983.1	44507.9	45302.4	44872.6	46363.6
F5H698	6386.32	6617.23	8282.36	8266.8	19261.9	17887.1	19594.3	18535.7
Q59G42	51521.5	45833.4	37102.2	20543.6	32088.7	31983.2	14799.2	31053.9
RS16	332397	325463	25420.9	33660.1	190938	207640	175061	186615
Q8TE01	51632.9	51472	62097.1	61556.4	35305.6	27156.7	50424.6	40767.7
B4DV28	44831.4	48660.7	46918.2	38936.8	18296.8	21351.4	21577	13839.9
CUL4A	12011.6	12196.7	5185.53	11012.9	8518.01	17172.8	14852.2	13581.9
IF6	77534.4	77552.5	77309.2	77292.1	79481.6	83890.8	1258.51	83166.3
Q5T081	50978.2	37719.4	27614.3	28517.1	22905.9	24541.3	31189.7	28392
Q5T6L4	23005.8	23749.1	23135.9	24690.2	593.818	7217.96	14014.2	11146.3
C1QBP	38120.7	43330.7	40824	1923.68	68482.7	77853.2	98321.7	91008.1
Q0IJ56	45445	42782.3	4854.66	41800.2	50562.8	50496.3	53949.6	31687.5
G3V198	2869.29	221.336	4225.22	757.306	407.253	150.637	968.98	5935.12
RAB2A	8238.32	18107.5	13487.2	35430.2	27455.9	26365.3	4278.42	22231.6
42980	25359	50571.4	40843.2	21618.9	22777.2	30293.4	29317	26585
LAP2A	26217.9	19640	15911.2	11893.9	32851.1	18200.7	24156.8	20918.1
Q6NZ55	551997	506960	360328	369141	301902	226804	112177	292026
B4DVB8	41961.3	40324.5	29770.8	28057.4	31183.1	30109.5	31078.4	29889.6
CPNS1	36292.1	37237.4	33480.1	33720.2	21187.1	22798	20067.3	25145.1
Q6FGL0	64688	62196.9	39002.1	38603.9	14129	13620.8	13405.4	13785.5
Q86SZ7	30647.5	24227.7	22073.5	25347.7	8522.46	12161.9	12973.8	16107.4
Q5VZU9	19743.3	17912.2	16101.1	16053.8	14409.1	15655.9	5954.92	5692.8
Q8N4P8	24714.1	24770.6	14489.5	5971.41	23370.5	7599.85	21302.7	16470.8
RL12	79840.8	91726.7	58592.8	52184.5	47377.1	50649.2	47045.8	47249.3
Q5U0A0	54163.3	49462.5	42733.1	45159.3	34849.8	30341.6	40294.8	42404.5
B7Z1R5	71976.8	54665.5	77146.4	37436.6	66141	64333.1	74824.6	64740.2
B9EKV4	17553.5	17198.5	2856.98	18678.4	10838.4	12202	12760.2	15648
RAB14	17810.1	58352.5	21756.5	48055	29419.1	15792.3	39799.2	38195
J3KPW7	18469.3	18570.4	11115	10930.2	8558.47	18394.3	2538.62	14720.2
F5H6E2	9632.22	23254.1	21005.1	13416	10364.5	9398.5	8656.38	12220.6
B4DTA2	56492.5	63814	34171.4	37442.5	59317.1	59718.7	51603.4	56364.4
APT	93377.4	64091.3	48378.6	40153.7	26642.6	19597	24220.5	11400.9
MRT4	56507	37409.5	39736.7	32815.4	42847.5	40238	32503.8	40167.6
SAE1	620.933	2240.28	1249.09	263.855	4209.2	4091.88	3832.18	4051.31
Q6FHM2	54858.8	64680.5	62664.5	62592.6	51064.5	48605.7	54857.1	60018.1
F8W1H5	33066	21755.8	13724	19818	34673.5	19452.5	36190.3	34124.2
B7ZAX9	29768	24566	25451.6	20158.6	2220.71	31595.5	28561.8	29892.2
Q3KQS4	37329.3	35225.3	29296.8	13002.1	46904.9	54405.9	46063.1	47219.9
I6L9F7	432599	419529	276524	273670	371308	381056	387874	398032
UBE2K	65793.9	65189.3	59557.1	59209.8	40767.3	14163	39738.4	37936
E9PKZ0	301362	312649	203833	189114	157311	160066	136172	143570
B5MCA4	25275.3	25266.2	10073.8	20643.4	4741.52	8717.44	5942.36	10252.1
Q53F35	161413	184322	156568	155599	120588	157709	146569	156542
Q6FHU3	35655.8	33688.4	27386	28861.6	15585.6	15422.6	17625.3	13787.6
J3KR44	9987.54	8278.7	7086.86	8176.98	12033.8	11490.7	13166.2	14724.6
D9IAI1	85951.2	89531.8	67858.1	64052.5	44883	49297.1	46183.3	15329.5
G3V1Z5	47739.8	57316.2	44049.2	29365.1	18016.2	52003.2	46876.1	48911.6
Q5SQT9	39792.5	37588.4	33583.8	34591	20111.8	18588.3	21251.6	21011.8
1433G	56634.6	60400	62203.9	65288.2	62109.2	62683.3	72448.1	31020.2
Q53GF5	68130.2	72686.6	26142.3	39609.9	57026.7	45595.9	48399.5	54259.8
E5RI99	234631	222792	128281	139771	103866	112168	103080	111938
LIS1	48994.5	47472.5	43984.2	20484.8	43709.5	46313.4	49855.3	42966.3
42987	19906.1	20485.5	27439.7	27671.3	23406.7	17485.9	19659.4	19660.9
Q53GR3	63463.4	56880.5	28623.6	49633.2	23524	19353.6	26302.6	28124.4
Q96BS4	150277	116392	97677.7	100466	109782	102376	89803	93272
ARF4	586279	557841	437498	381426	146607	42689	171090	169285
AL1B1	11592.1	11336.4	3523.29	12176.7	8767.66	9463.62	10795.6	4520.41
Q6IPH7	481635	469171	348217	368409	328664	344715	294371	303769
AP2A2	12820.9	11453.9	2473.47	1979.39	1418.41	7716.24	10397.6	10410.8
RS14	224994	221769	151845	151942	147221	159762	82043.9	110715
F8W727	101749	98792	30641.2	68409.5	61189.2	61391.1	59324	35386.9
ECHM	24018.3	54613.9	48008.8	52007.7	23705	48956	23407.8	45854.9
CHRD1	13698.1	10922.2	11873.4	8961.5	17557.4	20953.6	15397.4	18936.4
Q9UPE4	19745	23823.8	20147.4	22371	28953.1	17488.9	25888.4	25757.3
Q9BQQ5	581995	535945	362500	367856	312354	322033	297737	309612
G3V1C3	53404.7	47267.3	45557.4	42544.1	59755.2	36190.5	57999	53380.1
Q7Z4Z1	17711.1	15977.8	13053.8	11774.9	11811.4	8153.99	8308.87	8674.49
B2R7T8	31514.9	31722.3	20768.4	24602.3	17336.6	19615.2	22061.1	17322.4
CLU	3351.47	802.523	2196	2059.3	821.111	3398.23	2781.99	1546.44
A8QI98	27517.7	11720.1	12849.7	32226.4	33660.1	31874.6	33253.2	32809.9
E9PAV3	139187	137264	107032	104006	132653	119110	86614.2	91493.5
RRBP1	22625.4	14928.4	15668.1	11092.7	6301.56	5796.53	9409.92	9219.08
RENT1	20556.5	12475.1	12700.5	13225.3	17127.3	19699.8	19983.7	20069.6
SBP1	4117.29	519.051	6179.13	5608.73	693.875	464.995	671.055	911.7
A4D177	31837.6	33044.3	19908.8	18736.1	15408.3	24887.4	23700.4	19649.1
J3KQG6	39010.8	25523.9	30107.4	34061	24153.8	31728.5	21914.5	17510.8
Q53HM8	48670.2	38539.3	38332.4	50663.6	51784.2	51182.3	60707.8	65194.8
Q6IBS5	24387.1	23570.4	15737.3	15602.6	16131.8	13034.3	14909.6	540.808
E5KRK5	35150.5	33227.9	41093.2	52062.3	48591.4	41528.2	38178.3	35942.3
H0YFF6	18245.4	17725	17094.1	16749.9	3652.46	10549.1	3290.6	3262.96
CKAP5	15696.3	50509.9	14409.3	13111.9	18492.3	30961.6	17650.9	34563.2
B4DNJ6	34316	29783.7	26642.3	26282.8	35045.6	42171.1	34255.1	28742.3
B4DZC3	46394	46390	41704.6	42934.2	57500.1	51238.3	49168.7	51251.5
B4DEX8	118066	102126	33608.9	55862.5	90953.7	94463.5	31114.5	97470
RL23A	153113	140345	96644.1	100718	49701.3	101140	83683	87960.7
TENS3	6322.3	1632.95	918.234	6954.6	11986.5	13441.4	24407.1	21798.7
Q5QTS3	124135	113537	47906.5	67814.8	53709.6	51334	43399.7	44973.8
IMA4	28162.5	28962.6	18597.8	19891.4	11944.6	4225.46	6831.57	5975.84
A4D1G0	6876.39	3514.15	3976.48	4781.83	12804.1	40748.5	27919	37050.5
RBM14	28873.2	13937	21069.3	22152.2	16237.6	20204	32563.3	35478.3
B7ZM99	10852.4	13925.1	782.537	11728.4	27670.6	31115.7	27086.7	20297.5
GSHR	50417	47933.9	62001.9	45621	32502.2	46222.6	49688	42760.1
E4W6B6	121020	101845	72731.7	61287.6	57901.5	52835.5	58281.7	60068.6
K6PL	4340.66	14474.8	797.007	2356.66	7046.47	7918.77	9549.37	9384.65
APMAP	30193.2	35813.8	33513.5	7537.19	20186.8	20020.9	24594.1	26232.4
Q0QEW2	443318	447468	339777	351217	320613	321713	290389	242307
A4D275	4628.25	22291.3	19978.1	19173.5	4331.43	19039.5	17382.6	16323.9
Q9BTQ7	122520	135046	90001.1	90466.4	92917.2	95391.4	62970.2	4831.39
E7DVW5	121972	115453	74670.7	74374.8	78574.6	77137.2	64643	66296.7
OSBP1	5489.4	7164.76	6754.86	7870.56	1037.82	1622.69	7713.4	8499.43
Q5SV24	19464	5930.58	17170.2	18447.4	32306	34544.7	20705.6	30333.5
TOM40	45745.5	42301.6	5157.58	33339.7	14719.1	26117.2	5213.06	28423.5
HEM6	120101	123732	84099.3	88872.4	22160.4	33532.6	31698	25907.3
Q59EF6	24841.5	25706.5	12581.9	21815.1	23527.7	22575.1	19273.5	22008.9
B5MCF9	23809.5	26391.3	17701.3	15349	15022.8	5381.83	12732.7	13061.4
Q53FT8	47125.9	48440.4	40775.3	45552.4	30227.1	19902.5	21505.8	30863.4
2ABA	33649.1	17036.1	35267.1	37502.7	22950.6	24531.9	7096.05	22182.6
D6RBV2	19599	23100.9	18660.7	19125	12948.7	14650.2	13345.2	12855.7
B2R983	95212.4	96332.6	64034.5	66782.1	39751.2	40571.8	41268.2	41451
GNAI2	14959.4	633.8	133.239	14350.1	20024.3	3878.56	26356.1	5347.27
Q59FA2	110834	103497	75986.9	78903.9	80725.7	81719.1	70471.6	72593
AK1A1	19565	24150.4	17137.6	16347	20294.9	17941.1	529.19	17478.4
F5HFY4	29381.5	26113	23869.8	23153.2	18951.8	17358.3	16474.2	12787.8
RS10	84527.7	88106.4	54218.7	53911.4	66684.2	43062	53860.8	22431.8
DYN2	23187.7	27514.8	22515.6	22217.2	23661.1	27060.8	30221.8	31440.4
A4D2P1	64524.9	130898	49481.2	39025.4	89307.7	105371	47000.8	100037
Q8IW76	45488.6	47596.7	43933.6	30824.2	7738.28	16822.7	11458.8	14248.7
Q59ED7	17073.2	34185.2	29289.3	28207.7	12833.7	12545.8	16328.2	10078.2
MTCH2	18310	1325.77	17956.2	15612.1	25686.6	27290.2	14696.7	26864.3
ODPB	23942.7	25344.8	30861.8	29595.1	30278.1	19847.2	24004.4	21410.8
PSB3	43423	45470.1	31702.6	45143.4	37368.4	39182.3	27566.9	32402.4
A0MNN4	18782.8	10561.8	16205.2	9444.66	19430.4	22133.3	21447.8	8040.12
B3KMR5	21492.3	22142.1	10042.3	11722.2	18823.8	18075	22670.2	19332.6
Q86YI5	6782.09	4137.87	4993.49	5931.48	7843.17	7993.87	1166.89	7202.57
B2RD27	250.572	294.892	454.271	9399.77	277.927	10386.9	7363.4	7589.57
J3QQT2	24248.1	26738.2	10400.1	5931.54	14542	15278.7	12888.6	9763.97
F6KPG5	264495	244498	172686	176647	137050	51138.5	157386	162540
RFA1	24879.5	24199.2	15842.4	16514.3	17238.5	17336.2	19109.1	6952.91
PSDE	8798.51	7149.64	12697.1	13229	4435.04	13181.7	6317.73	10736
SIAS	22019.2	22598.5	11572.5	12987.8	9502.14	10512.5	10799.4	7745.38
LRC59	127216	126618	88864.9	101927	95477	92241	80264.7	74625.6
HACD3	21350.1	33480.2	44014.1	18261.1	59413.5	62214.1	46754.2	73896.2
ISG15	56139.2	55153.9	42214.4	35265.1	4662.91	2668.33	2591.68	3495.46
TADBP	8790.3	12508.9	10187.6	7766.79	11339.1	14865.4	11282.6	13069.7
BIEA	33113.9	33466.1	23031.7	28547.6	17389.2	12888.5	22114.6	15407.7
LGUL	89174.5	83830.8	61590.4	60778.4	28234.6	28988.6	25743.1	25967.2
E7D7X9	21769	22020.5	17381.9	19796.4	29925.1	29680.5	52859.2	53586.2
A8KAK1	48606.4	49597.2	43300.8	45136.6	23727.6	24875.7	28133.4	28162.4
H2A2A	368782	360745	255070	266144	386282	383585	319555	301015
F2Z2V0	96416.2	91734.6	89082.3	36168	55473.3	54130.7	35049	72409.4
Q5VWC4	16764	11607.2	20068.4	19754.2	14302.6	8961.46	11973.4	16560.8
ERP44	18609.3	17909.8	8314.36	8790.46	14299.3	11358.6	12956.9	13158.4
Q5SQP8	22870	61717.7	43902.9	56063.3	35896.7	28916.4	50176.8	48379.7
B4DVE1	33214.8	14143.6	16985.4	31292.3	56254.7	64807.7	65646.1	84232
Q8IZ29	71456.9	4939.6	77007.4	84525.2	51736.8	51787	59836.8	57236.9
C9JXB8	308605	298830	192069	189697	169561	172662	161558	163443
F8WCF6	156984	158766	127843	123470	96575.1	105000	105652	109429
J3QL01	65824	68323.6	47050.5	41640.8	28915.3	25924.5	23681	40376.2
B4DNW3	18357	35287.8	7300.19	31771.3	32224.6	19812.3	34617.7	35918
SSRD	111591	89619.4	94967.7	101997	70519.6	74142.6	72870.6	72048.5
TXD17	67191.6	63941.6	47365.9	46259.1	56773.5	12953.7	72851.6	71944.7
Q96GX3	20973	10482.3	17255.9	19226.9	15488.4	8500.95	6862.48	10112.7
Q59H65	47363.5	43670	43579.4	29259.2	16736.9	16873.1	24523.9	31349.6
B4DXU3	12335.9	13918.7	9898.64	2585.97	8887.44	18709.3	9986.56	9367.19
B8QGS6	578.23	9884.14	7124.75	8173.1	409.024	4735.53	5011.15	5676.6
PRDX5	123379	117225	82120	75066.5	16622.6	27505.6	21115.8	23410.7
I3L3A8	16774.1	3015.71	14685.9	14418.3	13840.6	1339.48	4060.99	11095.6
Q5T626	32236.8	32691.7	30949.4	31885.8	14952.6	33583.8	30801.4	29967.8
NUP93	19689.1	27639.9	23959.6	29765.7	25729.7	41307.1	29519.1	21736.3
RL18A	256888	260755	178153	173507	146955	146400	133234	143445
VATB2	22516.5	20283.6	23455.8	9344.39	17498.4	9232.36	11748.2	27202.3
H0YNW5	52600	53267	29051.8	19282.9	39885.9	44757.7	26442.6	33361.8
B4DP11	118579	138448	109104	114523	130028	133723	137584	140005
RS25	280101	254534	169583	166883	161224	166877	157940	162734
Q59EA2	74173	74878.4	67512.9	71580.8	39229	38573.9	53175.1	32534.6
STT3B	39732.7	37498.7	33377.2	31652.1	24037.3	26590.6	5545.59	18229.2
Q5U5J2	3236.41	1250.21	6685.15	7303.37	1401.29	1251.45	8724.3	8538.99
LARP1	2165.35	10610.8	6363.23	8179.67	1841.07	8230.37	7506.04	4557.51
G5E9M3	174116	158271	100501	36775.5	129297	131270	111515	116897
MCCB	15894.3	17310.9	18039.4	20049.9	16921.6	16126.3	32491.7	34903.4
Q53FC3	30274.3	31912.7	24386.1	30873.6	40695.2	39570.5	11419.3	54661.3
B3KN05	26211.7	30084.9	31523.4	37225.6	31178.5	17991.9	15329.4	29929.2
ATX10	25665.7	30072.3	29844.2	31931.5	12274.6	18426.4	18073.1	12180.7
EF1B	122517	110876	83296.3	67111.3	91808.6	93411.8	81440.7	67911.7
DHSO	20056.5	21111	18439	21029.8	45861	47185.9	46337.4	40146.2
B7Z8A2	27541.9	22971	26956.1	10792.2	10473.2	10772.8	16931.7	16196.5
Q5BKZ2	35977.2	45592.8	40613.7	44109.7	34630.8	26127.4	32308.3	26697.6
LETM1	6624.98	23002.2	19641.2	5722.73	15567.6	16044.8	15465.6	16658.5
Q53FS4	33981.7	35232.5	50532.4	50982.3	7495.39	4091.3	4436.9	27248.8
CAPR1	31135.3	28954.9	24540	23932.2	36131.2	35554.5	31646.6	10774
A8K335	26545.9	17658.2	19110.9	19168.9	46831.3	22163	40181.2	28895.7
Q59GW6	38247.8	34813.3	27761.5	19185.4	22820.1	25695.1	28939.9	26521.1
Q8IZ03	27657.5	27183.7	47915.2	30579.5	5063.87	8184.15	8085.16	6771.6
Q68DZ9	82607.9	85206.2	69483.7	65727.8	90582.6	93330.8	59007.2	81516.8
Q2TB59	5080.69	10675.9	11121.4	54312.3	15320.7	16713.1	5452.08	34743.9
UBR4	7703.52	10758	6878.92	9239.7	6513.01	5222.11	4963.66	8184.18
F5H4L7	17850.6	12531.3	15162.1	19481.1	22836.9	13943.3	17027.6	15993.6
ADT1	11365.8	14069.5	10018.8	1339.76	751.632	9533.85	12612.8	13059.7
Q6IB71	97497.2	91914.6	60840.7	73600.9	58505.7	46272.5	49010.6	67253.6
Q6IAX1	17925.5	19316.4	7689.78	18188	2052.57	2100.02	3056.31	1172.62
Q9B2U8	107262	110085	105959	96215.5	89130.9	101643	126626	129317
MMS19	14963.7	14264.6	14615	11143.2	8176.94	13340.6	4901.93	9520.16
B2R858	23823.2	108582	99227.6	84035.6	93181.9	97367.4	111392	113356
THIK	8360.12	15393.7	13140.9	2053.66	5636.72	4892.35	9183.03	8475.53
Q6PKA6	14326.2	14065.4	22050.6	27570.4	7371.67	3841.08	16991.7	14984.3
Q53HG7	5894.19	17078.9	6691.9	10833.6	10409.1	10434.5	5905.02	7384
SGPL1	23000.5	16776.1	24912.5	18902.2	11262.1	7440.41	9702.49	12807.3
Q59GW8	10990.7	21395.4	9677.35	20930.9	36292.5	37244.3	36852.1	27266.8
PRP6	20513.4	15477.1	17446	15223	16755.2	21191.4	22170.4	18741.4
PSME3	72160.9	55663.3	49166.6	54406.8	56398.1	62270.9	49438.1	37963.2
ROA0	63309.7	74536.1	50954.1	53678.1	74796.6	76391.9	62683.8	57122.5
B4DJP7	93684.5	84479.2	65144.6	64852.5	64634.7	66772.4	68904.7	67164.9
B2RCV4	3464.08	4500.07	6203.13	5759.37	1110.97	6268.73	11193.7	6205.71
Q9UNM1	151921	147551	95116.5	89085.5	46244	16512.4	64084.8	67599.8
Q86X80	17169.3	36803	17636.5	21243.2	18253.3	21350	26700.7	18224
Q59GY3	253434	242043	190862	168704	183197	169066	169301	189411
A8KA82	16730.5	15042.7	13463.7	16398.3	11463	2109.6	10547.7	11775.2
MGN2	32247.3	32110.8	20010.2	24160.7	27134.5	24255.3	31301.3	35053.8
Q7RU04	39706.3	54377.4	44298.9	47399.4	15412.1	18909.9	14386.7	24165.9
ATPO	44823.5	7033.21	39788.4	39512.2	28286.2	37108.5	14447.8	43872.2
TWF1	43188.3	41530.5	33784.7	30918.7	10028.7	11475.6	18844	14489.8
Q2L6I2	42471.1	43425.6	30360.1	29272.5	37484.6	38812.4	18850.4	27164.4
CDC37	63101	61762.5	51064.7	44120.7	33007.6	27121.6	26657.2	29814.9
Q5U0B3	102687	99394.2	77645.2	48039.6	52154.9	33537.6	30189.4	37914.1
MTA2	30282.3	22115.2	15731.2	12995.7	17067	32330.3	22423.6	17015.5
B7ZA74	155157	62046.6	67881.5	61148.7	49532	61455.7	49674.8	38279.1
G3V5W5	41239	46947.3	36517.3	44933.2	26883.7	30290.1	32436	42114.9
B7Z3Q4	24073.4	21901	20459.5	20103.7	17365.8	17815.3	19933.6	18164.4
Q08ES8	20023.4	91938.5	76087	71419.9	66203.7	67985.8	51247.3	45807.2
B4E1J8	25736.1	18649.1	23361.2	20868.8	19001	21815.1	26275.9	20125.7
D3DVL7	4922.54	5058.03	2343.39	3880.53	462.978	10553.6	8947.66	8779.55
AL7A1	9928.55	9464.74	10772.6	2172.81	13142.6	15255.4	18616.6	22288.7
EFHD2	55571.4	79128.5	33995.5	51717.2	24364.2	17389.2	12389.5	23073.4
Q5T4U5	1814.67	2303.68	7021.2	3058.48	12602.3	2682.64	16130.2	15238.5
HAT1	20636.1	15438.6	20538.4	15288.2	32018.5	31449.5	31485.8	31887.1
K22E	14607.3	9215	9692.66	9474.01	3614.67	7683.6	13459.9	13812.2
B4DZ08	11828	10260.9	11760.1	9930.84	1371.31	7388.08	6879.38	5286
LASP1	12881.2	1997.64	10601.6	405.481	8434.85	9360.1	3673.42	2312.21
EF1A2	14165.9	1921.99	15937.3	19338	53506.9	56069.7	53036.4	53972
NIBL1	71472.3	71363.4	54235.7	77861.4	57174.6	4793.22	4264.54	43574.9
Q53F48	39388.1	35606.7	25122.7	26466.4	20989.9	43734.6	44948.1	30782.9
ACL6A	8040.24	1410.74	1250.58	2415.01	1646.14	4990.41	3886.85	3931.92
H9ZYJ2	143606	179849	125238	136689	68993.5	66568.4	75196.6	83540.1
IF2B1	21735.7	14316.1	29463.8	20656.3	36798.9	35377.3	36492.5	44440.5
E5RHW4	32039.8	12823.6	11372.4	27593.2	5812.29	1299	15349.9	10110.9
B2R6H7	17025.6	16489.3	14094.4	16078.8	18150.3	21316.5	8592.58	13093.5
Q8N532	531071	530262	544210	611025	504308	527726	566403	566613
Q53T99	23756.5	29936.1	20468	22722.8	23033.8	23942.6	15035.2	20559.9
C9JIF9	86307.7	90856.4	76653.7	30271	80160.6	47956.1	75700	84435.6
Q9UM02	4137.12	8318.78	5921.51	3733.71	8017.76	8963.53	5867.56	6118.61
RS12	4775.13	4530.51	2194.63	1571.68	1542.56	1154.67	1640.7	1291.75
A8K5M4	4426.4	4066.04	3900.97	850.711	19005.7	17930.9	15729.2	1835.06
J3K000	35365.6	32502.5	27771.4	17688.3	36621.9	40515.4	40819.5	44721.1
Q52NV4	34714.5	20969.7	17835	27473.8	38698.5	41215.5	20487.7	31597
B2R7M3	35619	36271.8	29800.7	11815.5	33603.8	35342.8	32878.3	22358.8
DLDH	4856.46	2535.62	1524.11	6630.84	7153.87	1884.17	7608.55	2280.14
GSLG1	1398.52	6131.19	7533.61	7276.41	9931.05	3453.8	13076.8	3215.09
K1C17	3237.79	6999.89	10931.3	11964.1	2969.11	1985.94	1680.35	1061.83
B3KU28	13888.4	33908.3	13823.4	14640.4	26773.2	39487.2	47449.2	47208.5
ITPR2	4473.89	6552.42	5523.59	5303.54	9450.2	3834.38	14486.1	16746.3
Q96CP5	16758.8	16430.9	7683.28	18486.2	19072.2	13126.7	23146	13111.6
A8K9B9	44082.2	41897.6	13289.1	14042	29025.6	28219.6	15721.6	26878.8
Q8TCG3	56535.3	62702.3	44463.7	46699.6	39251.8	45076.3	36483.3	37583.9
B4DR61	33820.3	31393.7	28632.6	28589.7	13915.3	12789.9	14171.1	15042.7
H3BLU7	285.124	6718.29	4937.9	5463.63	747.118	9645.2	9613.24	9801.44
Q53G61	41446.1	40532.3	25067.6	1283.39	22880.8	24674.2	22651.2	23932.6
Q96DV6	254772	246699	171926	180787	182410	186253	171256	170949
MCTS1	21886.2	20923.5	28447.9	15163	6241.3	3090.61	11677.9	12295.7
Q5U0I1	129097	191478	172399	178187	105624	107108	117600	119408
A8K5Y7	7457.18	9683.81	8074.87	7732.79	8892.31	8904.36	5504.23	6975.86
Q53GF8	32620	31885	28469.7	17931	20543	23251.5	24041	18733.2
Q9BTT5	22499.8	6068.83	20549.1	18578.7	29206.5	27855.5	27299.1	24120.2
UCHL3	42100.6	73286.6	47675.1	53181	56626.8	67581.4	41377.2	43381.4
DRG1	52196.4	55443.6	40736.5	45172.4	33568	21765.5	33019.1	44215
Q6FHE4	2890.78	2963.38	490.608	1837.52	1203.4	945.052	516.307	1227.4
SPTC1	10364.4	9006.88	10135.6	11523	8125.26	7371.78	1459.55	8356.55
Q9H9W4	30758.4	28580	27541.3	26058	20885.2	18930.1	7937.07	9419.12
J3QQX2	71274.5	63239.8	55442.7	54082.5	96805.7	112934	97043.1	88617
D3DRX6	28619	30881.3	44184.5	36018.5	27554.7	22520.5	33803.7	32312
IPO9	2422.36	1486.8	1301.68	2146.24	3500.77	958.86	3245.5	4859.72
SMD1	74999.9	67802.4	44690.1	39654	40053.6	43406.7	40721.9	38305.7
Q53FF5	6213.23	5593.93	5021.67	552.298	4153.97	4276.45	3634.45	282.676
J3KP43	61258.7	58329.7	16915.3	10458.3	35358	39847.1	7421.9	12326.4
BACH	42809.6	29090.3	33264.3	6128.74	44656.8	47791.2	25238.5	23610.8
Q59FP7	18042.1	20260.4	10203.5	12058.2	17979.8	13224.5	14545.4	11369.3
Q6IPN0	105279	106172	104653	85361.8	58216.2	19047.8	46419	67575.9
CSTF3	17284.9	17289.6	15485.5	17176.8	6795	6574.7	3841.27	11417.3
Q6IAM0	27044.7	17525.8	23537.7	19022.2	17038.3	23965.9	22098.8	23018.3
A8MUB1	107010	95795.5	76645.7	79383.9	61385.8	61516.2	61178.7	61336.1
Q9UIS4	137419	145956	79376	75810.2	76655.7	75879.4	70767.5	70513.7
RL36	80150.4	78041.3	47613.4	48268.2	40360.8	43824.8	40549.8	45527.3
E9PB24	18414.5	19444.6	26651.4	31159.5	13023.6	13190.4	24110.8	23095.2
Q5J8M4	16344.5	3907.33	4811.78	4820.53	16668.6	14593.5	14971.3	16250.6
TMEDA	66223	66980.8	62692.3	64725.6	42944	58741.4	57223.4	56218.1
Q8TCJ8	48341	54108	53207.2	6583.97	50043.8	55854.9	34546.9	43236.3
E7ETK0	220769	219917	160767	164242	196326	197980	151625	149713
D3DTC2	22966.5	37108.7	36950.2	26387.4	45297.7	48857.3	72262.1	45450.6
B4E043	46387.3	47504.7	26070.5	46559	59506.1	45361.2	26802.5	43534.5
B4DM30	4365.46	2327.7	3072.5	4951.07	15838.2	10677.4	11393.8	18107.7
Q59GX2	57762.1	52826	25513	25142.9	54391	59794.8	39634.5	40145.6
H7BXH2	5352.74	4081.33	5841.33	4099.8	2566.04	6251.47	5924.93	7686.14
E7EX54	31295.5	33688.1	25390.3	25489.7	18373.8	20229.2	19802.9	17554.3
DAZP1	47755	54628.1	55432.5	51221.5	59872.4	60005	48578.7	65108.2
Q7Z4W8	231073	218774	171986	185061	254694	265457	233605	239606
Q6DCA8	14741.2	22177.2	21159.5	19117.5	12966.9	10325.8	21298.6	33527.5
Q6FHT1	50233.5	47525.4	31607	26583.2	35051.3	37032.7	22227.2	27185.9
Q5JQ10	16710.8	17861.9	17838.8	13068.4	17263.8	21183.9	37048.1	5206.7
SCRB2	5470.97	5558.36	260.455	338.731	639.524	233.492	731.648	3304.77
H7C3A1	14180.4	14149.4	16214.3	14445.5	13681.4	23707.8	18889.3	27786.3
Q6IQ30	35605.9	36095.9	751.313	21171.1	22801.6	21189	20393.6	21630.8
J3KND3	90048	89470.8	38551.6	61446.4	56826.6	46219	51091.2	34842
DJB11	32472.4	37548.4	23117.3	31267.2	17253	16047.4	12837.3	20214.9
Q6FI51	43239.5	70568	8820.77	17473.7	21207.4	12162.4	43995.1	14391.7
F5H801	17836.6	15707.4	17347.3	14070.7	16910.5	16845.6	17335	18144.1
B3KNM6	6859.27	6429.14	6296.23	9225.67	10635	3160.28	2372.7	9119.32
H2B2D	44908.6	44497.6	33711.8	30759.5	60683.7	47815.1	45540.5	40457.7
Q6URC4	31208.6	33009.3	37575.9	18988.9	37570.8	21709.5	22357.2	39466.1
J3QLG3	73940.7	72094.6	59347.9	54896.1	25027.8	35542	32245.6	43140.4
Q8WVX7	73055.8	71432.7	54953.7	55672.2	44165	26052.5	9753.89	7308.59
Q8NAK9	123593	106301	82751.1	87380.7	79747	98531.8	76104.3	74992.3
Q9GZV0	16286.1	15188.1	2617.64	776.22	18849	1846.91	13831.5	13715.3
J3KPM5	60213.2	44001.6	39811.6	35823.6	34444.3	30274.1	26690.5	26219.6
C9JPG0	12894.2	6885.97	1318.03	13380.7	14684.6	3487.45	15272.5	20411.2
E7EM71	4131.8	368.274	4400.52	3998.78	381.368	2537.25	130.541	1937.32
Q499G6	7163.15	808.496	761.454	970.506	15695.9	948.475	10387.3	11089.4
PNPT1	29461	30078.9	26101.5	26548.9	18543.6	19673.3	20658.4	15629.3
G3V2F7	104172	105494	49125	52529	52628.1	55635.6	32628.2	50871.4
B4DLZ5	21777.3	15135.8	10483.1	10686.5	3048.31	1155.5	4495.34	4500.81
SAMH1	15923.1	14539.9	16174.9	6915.55	8872.48	4187.78	7442.56	6899.41
RS20	189512	152984	101240	94503.9	83855.5	54884.4	49751.3	53486
BRX1	1255.14	12993.1	9951.91	3265.52	15946.5	16018	14403.2	2252.11
Q5QPL9	79478.5	56601.8	36013.1	46991	53098.4	50814.3	53149	52205.8
MPPA	22893.9	22396.8	19563.2	3138.23	16978.2	19665.9	18207.6	18231.9
Q7Z3K9	4683.77	4420.13	2602.5	5810.16	1315.03	6385.85	2118.49	1165.29
MEP50	30957.5	29288.5	26519.9	21775.3	24480.6	23071.4	5417.58	26353.5
GMDS	3604.67	2827.2	4098.01	6281.74	16489.1	16111.6	21788.7	16482.2
B5BTZ6	7935.26	6903.05	5853.89	3954.52	4305.01	3264.28	3815.11	4557.61
Q6IBU0	78564.4	63270.2	71239.9	77521.5	38484.7	59222.1	36736.7	60137.5
Q86VX4	641.165	1279.34	5131.94	2784.35	12900	10300	2792.88	7606.92
Q8IWR8	231936	236140	218029	221270	235978	234210	235123	231232
SNAA	36075.1	34578.4	32456.2	32901.9	18383.4	14832	20623.7	21261.7
I1SRC5	3625.58	20513.1	2750.89	22048.2	6579.29	7811.67	41972.3	39326.5
RS17L	73936.8	30656.3	43357.2	43997.3	50754.8	35578.5	33002.1	37126.6
F8WDV0	15551.1	31926.4	25800.2	27334.9	30494.6	32947.3	3087.52	31023.9
INF2	10449.6	12093	2979.07	12289.8	19623.3	19703.6	12078.8	781.051
A8K0D2	50879.2	51788.2	52733	51669.9	34482.1	34223	35190.2	31725.9
HSB11	101187	67654.8	17401.5	55669.4	16787.9	11648.7	15861.6	19771.4
Q5JVH5	207442	190363	141757	129783	120840	107331	10639.2	110528
Q5TB52	44481.9	65992.7	50892.1	22280.6	4432.56	4340.38	5497.94	14839.2
B3KRY3	8247.23	8480.14	6125.6	20505.7	49823.1	19592.3	19399.7	64665
Q8IXW6	12492.8	13581.4	11805.8	12511.3	15833.9	8845.85	18425	9597.18
B4DE16	41860.4	40506.3	36518.1	39252.8	38250.1	35580.8	40585.4	44848.6
TBB3	99161.9	101937	41067.5	82115.1	40674.9	28856.5	39657.8	41108.6
B4E2Z2	2074.52	1847.54	1786.53	360.921	5662.5	4765.29	815.275	4147.99
B4DWW1	54305.8	48622	40371.7	64713.7	47722.9	50359.5	41264.2	40535.8
Q549N5	24958.2	25881.3	19806.1	24031.4	17425.6	17249.6	5821.82	5823.76
SF3A1	19874.9	17331.8	14991.8	15501.9	13248.4	13300.9	2255.39	15142
Q6N0B1	22274.8	23407.3	2224.61	21038.9	9291.97	27858.1	33642.9	30558.1
MAOM	33256.8	42665.8	27451.5	10591.6	8962.39	14167.6	10160.6	16867.3
Q5VV89	51076.5	49937.3	43229.1	35066.6	25465.6	23014.6	30164.9	29173.4
FPPS	56187	46273	47369.4	47374.7	18066.1	27963.5	26750.9	20927.8
HM13	79829.7	57053.4	43368.2	79231.1	15630.5	45625.3	9771.22	24492.7
Q562U1	297397	573727	499063	246699	39535.8	41692.3	55635.3	60246.4
PSIP1	19956	22905.4	15752.7	11441.9	15238	9194.34	11775.4	17871
KCRU	6883.96	9884.86	1754.28	1921.87	21209.8	17670.6	22398.4	20079.2
Q567R6	33758.1	32868.1	37301.3	39166.5	56772.7	56902.9	46891.8	18870.1
Q5T8U7	6718.78	6517.58	4864.38	5489.64	6552.88	1901.99	6064.73	2851.88
Q5M7Z5	28221.3	26795	16343.8	23631.8	17102.7	20100.7	13690.2	17232.5
A6NFX8	13299.7	13939.6	526.797	1696.53	1510.23	518.248	7096.22	7475.11
A8K067	48611.1	24881.7	29708.7	16520.1	13402.8	27046.1	26800.5	11552.5
Q6IB98	33121.7	33460.3	2503.69	20206.3	24209.1	22736.8	15327.7	18304.9
B4DXZ6	14567.9	15678.9	13691.3	15697	6367.95	3260.26	6623.54	2919.43
Q53HL1	50224.8	48068.5	37127.6	23455.8	18961.9	25671.2	36772.9	25566.9
A8K6D2	10904.5	11115.1	11061.6	9309.29	7875.6	10231.3	6388.92	6478.1
B7ZAM9	45179.7	46369.6	43255.9	39297.8	38646	32420.9	36382.1	30145.9
SYCM	2486.53	1949.09	2876.64	2336.94	2026.72	10151.9	3145.63	1415.5
C9JJE2	7583.74	21668.8	17570.8	18857.7	5711.26	20438.1	17614.9	21029.9
IDHP	9736.77	9621.59	11792.3	8904.18	8116.35	7091.47	10107.4	2949.68
B2R802	64046.2	66220.3	41327.7	21574.4	37513.5	35176.1	34471.9	20348.2
IDE	27319.5	24596.1	10745.1	18357.8	23446.7	34478.2	14143.1	19080.5
CIR1A	14870.8	13478.4	10069.1	11539.8	8210.02	20899.7	7193.15	17288.4
Q71TU5	12474.3	11398.8	9551.62	8537.33	7269.31	8501.5	7289.33	7930.3
J3KP72	2019.99	1095.1	1747.77	1142.19	10043.3	10146.4	2277.95	9926.36
Q6IBR8	34325.1	46056	49243.7	32086.2	20475	32364.1	31743.4	34681.7
COMT	57965.1	62007.6	47457	58844.7	15508.2	14176.1	17872.8	13638.9
Q6IBH6	430390	404173	270781	258206	227924	216078	201436	211890
B2RD51	24623.4	15634.9	9362.6	22343.7	20756	22219.1	9317.26	22096.1
I6L9E8	3735.75	3569.89	1995.81	2832.72	840.405	167.285	2505.01	1794.99
B7Z4B8	18830.1	17066.4	16686.3	9410.18	19804.8	11382.5	23749.8	11271.9
Q9UF24	27975.4	37743.4	29251.6	20115.8	28539.4	31542.4	25324.2	34310.6
Q5T7Q0	24534.3	23571.6	20050.9	17256.3	31838.4	31457.5	944.703	20615.8
SGTA	20364.5	9705.09	14249.3	15529.3	20107	20731.2	10994.4	15890.8
PABP2	30185.5	33098.1	28714.6	30271.3	28762.6	30565.3	35071.6	34546.2
Q9BUX6	11545.8	7139.52	8409.32	577.587	352.599	981.264	1789.4	354.111
TMX1	54666.1	51672.8	50231.8	13902.1	25406.6	25382	61722.2	63632.8
Q59EC0	32254.9	32537.2	40967.9	15877.5	15537.2	32537.2	19723.1	14526
F5H816	333.254	1341.91	157.022	940.473	6216.45	6291.05	1577.23	5859.76
H7C2W9	229688	274160	172805	183186	152749	146748	135574	146651
CATA	4317.09	6403.21	6743.64	7785.74	3991.59	6206.04	8071.38	4210
Q6LES9	2350.63	23830.7	3296.4	2865.87	5126.38	4919.86	20696.4	20222.5
Q6IAU5	9047.19	8870.7	7077.34	7326.67	10930.1	9627.22	19475.9	4375.38
1433F	71512	67742.3	61452.5	60982.4	51069.3	54255.2	55620.7	52819.4
B4E1U9	39908.5	31540.1	24767.3	24307.9	26072.6	38507.9	19035	26137.2
TSNAX	6777.82	4121.51	6269.71	6654.76	7094.9	2691.14	11474.2	4152.25
Q6IAM7	74173.2	77248.1	50317	41937.4	34284.3	30391.6	35249.9	18015.1
Q53G70	2314.4	5136.47	3031.74	2477.63	1320.47	497.492	7974.27	7683.97
Q6IBA2	65563.6	66617.2	34348.5	55208.2	74578.5	75684.1	59676.9	29757.2
HSP7E	46414.8	46740.8	40968.8	41025.8	30451	7008.66	30496.3	7774.76
H0YE29	38587.2	35978.2	37378.7	43084.3	30776.8	21651.7	29894.8	27479.3
G3V4F7	6883.58	3154.75	8952.24	9317.56	4694.27	7699.45	2253.44	5845.4
PGM1	16989	15344.2	14385.5	1367.18	4755.14	9294.68	8328.44	10610.9
K2C6B	13016.2	9978.86	47101.5	47565.7	1602.84	1511.48	2161.34	3533.61
B4DWI8	14664.8	29398.2	21289.5	13378.3	14110	13774.7	15115.3	22819.2
F5H7E2	3347.92	10609	6080.77	9686.49	13869.3	13794.3	10521.4	6038.8
PSB4	21968.1	16466.3	34116.5	10065.4	26254.9	11873.1	10049.7	7942.44
SC22B	56124.7	56013.5	29669.1	31364.7	6756.39	14126.7	18821	7151.36
Q68DQ4	3755.09	3153.14	2505.8	3717.75	5489.88	655.57	6059.29	7390.24
TBL3	26848.1	14507.8	22240.7	26849.5	23450.7	25387	17472.4	15695.4
E9PD53	1751.96	1914.62	1635.61	1249.14	10020.9	6056.57	5843.46	595.259
Q53H22	28621.9	45609.8	36323.9	37563.8	39700.5	39161.2	34134.4	23869.2
J3KS22	2056.77	3168.71	2203.79	2056.7	3967.49	830.976	4571.11	4685.98
K2C5	12962.7	1767.71	32780.9	35112.7	11408.8	9968.81	14188	15991
A8KAQ5	52785.6	52842.1	39161.3	45967.3	57592.6	54417.9	57958.2	57417.1
B4DEN9	7221.62	1054.9	8696.96		11012.3	2999.68	12578.9	910.457
Q53GR7	32432.9	201867	5271.63	30510.2	66145.6	82407.8	35254	3975.98
LAT1	25844	22466.4	19869.8	10485.4	10679.4	5334.3	9323.44	9644.2
B2R6A3	6157.21	6058.04	5790.88	3144.39	7281.42	11727.7	2970.39	4920.12
Q6PKH8	2443.76	9884.13	7360.49	6998.93	2942.03	6218.02	1644.19	7539.76
F2Z2Y4	12546.9	11556.6	12625.1	14218.6	12073.2	10384.9	7826.95	9776.59
PLSI	8891.32	8592.88	7389.98	6683.57	1652.56	8348.08	8109.4	9231.06
B4E241	175687	157115	96208.4	81329.3	125884	124669	97159.6	103232
J3KMX9	15437.1	13532.6	23871.5	5705.19	5537.53	13787.3	10399.4	4233.85
B4DQ14	19611.5	19678.1	13111.6	10574	1239.83	8344.89	4755.57	5472.73
B4DZF8	11357.2	10246.6	9865.3	7991.65	6829.11	7318.05	10108.4	8952.47
G5EA31	4781.95	13114.6	15884	4052.87	17617.9	16682.6	14189.7	5524.37
RAB6A	11302.9	11105.9	53148.5	10915.9	17473.8	15433.6	17778.7	18342.9
E9PGT0	5167.55	5903.83	498.398	580.031	5279.67	4827.09	6348.63	5722.03
B2R6S5	33550.8	29267.9	18861.7	876.002	2712.88	16138.9	13049	16107.6
RS15	6605.41	14476.5	12674.1	11093.8	13125.8	5770.45	11214.8	6072.68
B2RWN5	14102.8	15332.7	12170.6	269.961	14121.8	12632.8	12581.5	13987.9
B7Z5S1	10290.9	9168.79	2392.35	8488.45	20251.8	20093.9	3836.83	19398
Q1HBJ4	46491.2	30612.1	27100.8	30236.2	12592.8	17917.1	25947.3	18926.7
Q6IAX2	30018	33019	20065.6	14462.2	5250.14	14108.6	6873.62	13044.3
Q6IAT9	83233.7	80645.5	76240.6	66760.1	62014.9	64912.2	67195.3	76594.6
IMA3	11560.5	34089	24578.9	9342.54	26372.4	21527	17551.9	23980.7
Q9H4E3	17191	21694.5	13249.6	13290.9	20070.5	19246.5	15035.8	17999.2
Q5T8N1	9862.49	2563.54	2620.47	2016	1340.77	2180.39	2133.45	12730
HNRH2	24778.9	41364.8	38531.2	21468.5	49906.3	52439	59297.4	40166.8
GHC1	30698.7	29268.8	22908.9	8303.88	11460.8	8712.78	12525.7	12208.2
B5BU08	4596.24	4627.91	3833.81	4035.46	6376.76	6206.31	4287.8	6578.38
Q96HI4	8752.94	9809.42	10936.6	5841.32	11472	10825.6	10712.1	4783.36
B4E2S7	20324.8	19036.3	20180.6	12049	24159.1	14399.2	32852.1	25972.6
RANG	27440.4	33931.6	18862.8	4091.75	10012.6	24053	30049.7	31130.6
RS27	110687	108626	74507.8	62455.3	37226.5	77260.3	63749.4	62820.8
DX39A	116291	120873	96454.5	89408.2	116122	116061	112518	119764
SRP09	26357.2	29894.9	18042.6	17874.3	17365	21807.6	24083.3	21993
Q5TDG3	26218.4	27105.9	21990.8	23399.4	20502.6	20603.3	37908.7	23183.6
F6SBX2	8487.79	5611.94	7578.73	7601.15	11352.6	10101.7	11770.6	14290.1
C9JIG9	12995.8	14193.9	10538.8	9269	11670.9	12443.6	12755.8	13820.4
Q549C5	42523.9	41717.6	31094	1369.99	38783.6	36639.2	32477.1	34240.7
H7BYA9	254.805	250.829	3415.33	3260.3	3393.67	3123.75	4286.13	3313.09
Q75MT5	8584.1	7927	5360.82	5142.3	5760.58	6303.82	6070.12	5426.56
Q69YJ7	17714.7	20601.4	13389.1	19977.6	12211.7	12496.1	26326.7	29598.9
HSDL2	11836.4	531.999	9312.46	8994.34	7290.99	1414.45	13434.1	10990.3
Q3KQZ2	52211.7	48456.8	39803.1	34015.8	30436.6	31802.6	33898.7	35612.4
PA1B2	66715.5	66890.5	44638.3	36907.5	35244	37234.5	35474.6	37209.2
RUXE	151621	141938	92615.2	82381.7	120680	121469	100508	104368
ITB4	17431.3	15354.5	14043.1	16095.9	18239.8	9166.38	2589.42	15355.9
Q5JW30	7020.47	5795.56	4248.07	3778.66	4017.76	4583.5	3310.37	1085.74
I4AY87	120610	118686	70133.6	60327.1	70091.3	73141.9	59867.7	59881.5
H0Y8C2	39877.8	36432.4	21731.7	19486.8	4118.1	9713.49	1780.81	4084.7
H0Y3A0	147185	139869	104464	86163.2	87434.4	89876.5	89956.3	97471.5
G3V325	25948.8	27659	19922	19368.8	14360.5	939.229	15779.7	16596.9
B4DHS5	9358.36	13255.6	7141	5438.77	5808.31	3236.64	2752.25	3896.85
B2RAU8	44917.7	11737.6	21590.7	18995	41408.8	35246.5	29967.6	29984.7
PI42C	4274.59	3403.26	3602.99	3060.32	3456.78	3003.17	277.602	690.902
NPM3	8934.19	1475.07	6702.12	5395.41	5580.67	1721.42	5239.46	6932.97
A8K964	7755.17	7128.08	4288.62	12758.9	8500.11	3944.46	17042.9	10677.1
Q7KZ24	42504.5	40690.1	18535.5	25250.1	35137.8	22341.9	28033.3	28791.2
G3V1K1	4228.06	498.423	1947.29	226.557	4454.28	6033.02	5155.88	1820.16
E7EX17	22129.5	20778.8	12566	10650.6	21484.7	21680	15074.3	9229.89
Q59GV3	390.964	4346.5	490.217	156.442	377.432	517.939	4690.9	4797.99
LBR	56310.4	54795.9	48094.6	38326.3	44856.4	45952.5	50200	52892.1
Q5RLJ0	33351.7	32018.2	28434.7	16946.8	16028.6	18393.4	17589.8	16174.5
B4DNR1	5240.78	798.533	3388.77	10381.7	4730.27	11832.1	8773.97	8782.91
B2RBE5	26381.7	27431.8	26297	22945.8	19514.4	19752.7	5852.18	19972.3
ADRM1	29152.4	27357.2	16668	7046.18	7715.87	13115.1	7711.54	6489.93
E9PF86	29443	29248.6	24051.5	21400.5	8824.31	4832.42	8356.09	10344.3
Q6NUR1	15278.1	16293.2	14746	14495.7	24106.8	23897.5	19205.6	12496.7
NUDC1	4605.25	4518.69	3056.6	3163.38	3567.8	2843.77	2681.25	2795.2
H0Y9Y1	40229.7	18419.7	13971.3	19219.9	30854.7	28103.9	18955.6	10545.2
Q6IAX9	3949.49	4197.24	1860.2	3201.26	753.963	2791.02	3231.13	1536.69
B2R6U8	71593.4	79823	36018.1	56779.6	55279	52166.3	54295.4	41060.3
F5H740	49302.3	33881	32712.8	26350.9	43823.3	39260.6	15433.9	36173.1
VPS4A	7724.11	14394.3	5718.36	20474.3	38517.6	44701.7	37506.8	51003.5
FKB1A	1975.62	16161.8	16035.6	1304.02	14989.6	14071.2	9834.77	8791.35
RUXGL	62741.4	62643.5	44848.5	47911.3	52172.9	51585.2	19539	46646.9
Q71UA4	48042.8	37033.5	12082	27796.7	53798.8	52665.8	45418.4	59519.1
F5H4X1	37294.9	32915.9	38930.1	29909.5	20033.9	19441.5	7421.14	7463.87
Q9Y3E8	53789.7	60079	33482.4	34900.6	34832.5	47162.3	39990.1	32930.6
Q63HR1	2277.15	14257	13297.2	10910.8	1338.54	13239.4	2619.57	6754.6
Q5VU08	32193.2	27701.1	36620.4	33388.9	11764.4	9969.23	14971.1	9162.92
Q6LAP8	6777.91	7100.73	6487.79	5840.99	379.011	891.267	3509.45	4002.68
E9PDF6	46742.9	49308	51794.7	43257.6	47747.9	39248.7	35629.2	35020.4
PNCB	14370.7	12292.3	15506.6	14307.1	8166.49	9048.81	9584.46	6945.27
B2RNR6	6807.77	6611.84	1381.63	5827.32	6670.96	7011.51	8035.75	7701.52
Q6FGM6	30364.8	41763.7	28753.5	28544.5	34796.3	29490.7	16814.9	19695.7
E9PFW3	15464.8	15214.3	12963.2	10410.7	6679.29	9253.98	11715.2	5737.05
C9J4Z3	40687.7	39278.4	27968.8	25451.9	25144.5	25718.5	28455.3	27911.8
TRIPC	8587.8	8640.07	7892.7	7547.67	8635.8	1489.97	620.275	1114.87
UBC12	25337.2	25154.7	17617.8	9711.72	14422	22304.6	9045.05	13953.1
B7Z6B8	771.109	6905.2	7642.1	592.658	4107.92	1383.84	3165.69	1289.48
Q53HM6	34294.9	33922.6	26082.1	20614.3	26686.3	27954.8	24238.4	13923.3
A8K8L7	7805.5	8216.47	3123.84	4823.06	1335.21	3194.81	4099.93	3216.43
Q53HG2	37914.1	13598.6	35607.8	37336.1	23060.2	55327.2	52325.5	48252.1
F5H3I4	25142.3	22153.3	22519.4	1857.35	1286.43	1089.87	24192.8	23014.1
E9PI87	21177.5	48746.1	30733.6	12314.7	60120.1	67083.1	51660.2	58500
Q5W009	23096.3	28923.5	24687.8	14131.9	18478.5	30744.4	23819.8	24406.8
GT251	25512.1	24856.9	16780.4	13295.4	7758	6001.33	6731.92	6924.64
F5H1A8	1861.83	6591.05	5674.46	4528.28	3085.3	4318.05	1138.01	3338.69
B4DFY5	9953.16	11364.4	9475.85	8492.9	7275.77	11015.7	10524.7	9498.47
H0YAK1	6551.73	19424.2	1505.12	14408.3	22230.5	11852.3	11457.3	11842.5
DHX30	1918.37	4124.34	1252.62	1477.09	7445.38	8165.73	7499.64	9592.94
D3DWB6	7290.63	1515.44	8350.29	5964.31	8416.24	8972.92	9367.96	5581.73
E9PEN8	8293.93	6578.72	8355.74	7674.57	8399.02	8275.16	9299.93	271.325
Q9BUB1	3873.16	1198.15	1609.14	943.452	1743.22	960.754	474.505	1450.74
F5GZJ1	18949.4	22724.4	19415.7	4843.33	30362.5	12804.7	18102.5	30560.7
Q8WYI2	20898.2	40858.6	30164.5	26304.3	20240.6	19922.4	42975.7	24885.5
F5H6V2	10002.5	9935.51	9991.48	8766.97	7452.36	6465.67	8274.99	8202.04
B4DKK3	3776.67	4232.2	4782.41	1814.43	3300.7	2703.57	3202.34	2186.34
H7C1T3	1044.08	9837.71	6986.15	7515.02	8828.63	8883.66	854.671	11901.2
A4D0Z3	10657.3	9577.69	13918.9	13827.6	11813.5	8142.36	11000.8	13298.7
IFIT1	15228.5	16102.3	23887.5	18254.7	6707.13	11035.5	15503.6	10886.9
S10AB	10945.2	16406.7	12475	9560.16	16586.2	18464.1	7234.14	10468.3
Q5JRI3	40738.4	40872	11420.2	25953.5	50350.9	48086.2	43471.5	42366.6
Q7Z508	1394.81	3337.08	9256.9	1228.76	2443.11	4164.93	10154.1	9207.39
Q53HG5	1613.74	853.76	4491.07	5311.86	3978.85	4112.98	733.741	4866.92
Q9BPW0	9232.21	6671.39	1768.86	1407.08	3688.62	6470.11	9433.85	9376.12
J3QLW7	1900.67	8809.39	9396.34		9142.68	10541.1	11636.9	9444.76
Q6IAV5	8376.61	6745.32	3840.15	5295.65	3235.16	934.244	8251.32	7563.39
COASY	15237.1	1453.42	11642.4	10058.4	12151	12964.5	10598.6	12633.6
C9JLU1	4059.86	4765.51	4682.96	4197.8	4242.43	4369.83	4332.81	4404.07
PGAM5	21461.5	20837.4	16145.4	14357.8	18920.8	21067.5	20548.1	19779.3
E9PB51	2102.06	2305.91	178.93	247.714	1875.67	1629.11	1630.68	421.835
VAT1	4107.77	846.536	1668.97	2029.65	10260.8	18383.6	13269.5	1811.16
F5H1S8	17980.5	12756.2	10503.9	7059.83	5059.23	6390.13	14665.2	6137.53
J3KN69	18094.6	1700.08	17969.5	17883.1	22168.9	20028.3	17246.8	16811.2
F5GYC1	34053.6	35172	14700.6	22568.3	28104.3	28453.7	30244.6	8753.04
SODC	1155.41	17093.5	11023.2	1612.54	8843.54	13665.3	11927.7	932.524
B4DQJ1	17834.1	43131.8	17773.4	28919.5	38676.3	42185.8	44744.1	44659.4
COR1B	12329.8	12518.2	4177.02	14526.5	10170.9	9389.83	14324.7	16458.6
G5E9W7	10341.2	13216	8080.47	7507.73	11940	12228.5	4929.84	9844.2
RALA	13403	63353	42587.4	36622.2	47050.7	21211	41243.4	36752.7
A8KA19	3306.31	15782.9	2064.89	10806.5	24036.2	35149.5	28914.4	29906.6
J3KQ17	54216.4	42798	34307.6	7787.98	27785.1	33176.8	30842.2	25905.2
SEH1	8842.16	382.892	1246.06	7599.81	9843.77	1050.95	1017.36	8947.55
H7C3P9	3277.79	19249	17205.1	15448.3	22654.7	3192.9	19155.3	19755.2
B4DEM9	7373.64	3358.5	10873.8	6531.35	13663	7074.78	16179.4	14235.6
SMC1A	4004.55	2385.94	3493.67	2355.86	6467.91	6008.23	4954.63	4950.42
SQRD	23514.4	14080.5	13836.3	4582.86	12936.8	13905.5	23162.1	27280
Q86WV4	3212.51	6036.31	1629.75	1903.26	463.874	3897.53	810.526	5096.25
SAM50	8071.99	8193.01	8627	6163.4	11314	10403.2	13699.6	4212.61
PWP2	4496.7	13064	9641.36	9029.5	11077.9	10146.6	10286	8190.01
C9J0D1	41363.8	41970.4	27350.5	17235	18919.4	18778.3	10475.6	23586.9
F5GXX5	23751.1	1963.28	19488	4187.29	10199.3	10613.3	10466.7	10767.4
B3KMB1	5919.63	10219.1	5767.63	8680.21	4942.22	11679.4	6008.36	12501.9
A8K3Y5	14777.7	15512.9	2446.7	13360.8	23563	23460.3	24397.1	24577.6
GNL3	22704.1	25973	16063	9032.12	2805.3	16438.3	6774.95	8163.28
Q6ICQ4	18892.9	19130.9	11075.7	9710.9	7227.84	6552.59	6341.94	5431.51
A8K6X3	44349.5	34609.1	23205.1	26404.6	26226.3	27828.1	20994.5	29858.8
Q59EH3	45983.3	43610.8	27285.3	26793.5	18944.6	16026.7	17147.3	18722.1
MTNA	2791.95	2265.63	785.005	1782.27	10470	9190.96	8140.5	10887.1
H3BV80	14299.3	13741.6	13571.6	9568.13	1716.43	22032	20549.6	20378
A6QKW0	95557.4	96278.5	74252	60137.1	70134	74886.5	66520.5	61847
B3KM97	2070.68	200.929	111.359	1036	1387.22		1712.59	2404.16
Q308M8	3258.85	11123.6	9770.39	1110.47	8189.48	8495.28	7893.97	9877.23
Q96D30	22072.7	20934.1	24027.7	21961.6	11274.9	7745.79	13089	13293.4
Q6FHT8	9091.22	35501.5	32519.3	26276.3	24429.3	22423.7	20873.1	20502
ES8L2	36632.7	34387.8	33138.8	4327.26	4816.46	5693.28	6129.95	6396.1
I3L0N3	23902.7	21112.2	20906.8	16212.4	12937.1	15449.3	15204.8	3080.76
Q96RP6	27323	29712.6	3350.7	6192.48	11802.9	11514.7	2803.91	11101.2
Q53XZ9	20909.2	19677.9	23365.2	19064	1578.44	17305.2	15624.7	17220.9
B4DJQ8	306.489	552.181	664.11	390.634	254.934	4788.51	5309.77	429.896
B5BU83	24297	27987.4	22964	15256.7	25091	26016.8	31572.3	31585.4
D3DP46	2380.69	3245.73	8208.77	1079.95	6228.61	1639.8	5417.2	3187.89
Q6IBH0	18235	21381.4	16478.1	17731.8	17538.1	20405.9	767.383	23438.6
Q53FU3	10836.1	10560.8	2380.97	7827.92	11140.7	10936.6	13873.3	1268.06
Q99968	489.896	5482.1	5296.48	467.025	348.958	775.659	5594.04	431.144
E9PFR3	148509	141417	114266	107825	68637.8	69380.5	87768.6	91790.3
UBE2N	59503.7	60051.9	33943.4	29484.9	31118.7	42253.2	38035.4	39399.9
B2RDR4	8514.78	6476.07	2374.45	5938.39	6425.79	3599.73	6103.43	3500.31
GDPD3	36937.4	20980.8	29452.4	28711.8	22620.1	21597.7	16170.5	31985.6
Q59EK3	19639.9	21822.1	29703.2	25129.8	28098.7	31141	26006.2	12828.9
A4D198	11760.3	11232.5	8081.63	4809.06	7157.81	1976.35	1421.31	3873.53
J3KN36	11980	3240.03	8267.15	31488.9	19798.9	8463.7	9342.76	3876.41
G5E972	31463.9	2734.18	28425.6	26278.2	27429.4	30040.3	28241.9	29347.9
LC7L2	16249.7	17027.4	13259.5	9777.13	18915.2	7518.34	19362.2	20390.1
LRC47	14066.9	28372.3	29761.5	16239.9	19662.1	19699.7	12460.1	23800.4
E9PMR4	37381	36709	27180.2	24855.8	14819.9	17114.7	13448	13085.8
B2R4R9	115890	120632	76956.9	70147.8	69919.4	70173.6	57421.8	63223.9
CCD47	4515.46	18888.7	13381.4	11748.7	9951.04	11717.9	3179.34	11036.1
B4DZJ6	7231.98	7920.59	7971.14	6783.91	8309.21	7309.36	1892.77	6703.68
B9A018	19250.2	18024.8	19455.9	10264.6	22771.1	27287.3	22521.8	20652.3
Q20WL1	20535.9	28032.2	20395.8	20356.5	6843.33	10243	5792.4	6472.27
Q53FW2	804.346	704.018	1278.78	536.753	14427	15535.6	17025.4	17310.6
B4E1L0	16636.1	38997.3	18939.4	16664.6	33599.6	48125.9	36324.3	28264
Q86U62	37774.9	34881.4	32921.9	27194.3	30261.8	29143.7	19228.2	24215.7
Q59FE8	2562.92	3153.31	2138.04	4756.69	3088.01	4235.72	4361.6	1687.24
NB5R3	11767.5	8201.07	8612.33	8779.5	5758.93	6280.91	7746.07	7930.67
RFC4	3853.14	2454.99	10208.9	1982.57	12095	3514.57	724.599	3279.74
C9JFE4	15469.7	13922.9	5770.35	7956.3	10205.3	11322.8	3244.76	11143.9
DSG2	17734.5	906.313	21378.1	1177.38	1048.71	1441.51	7738.15	6330.65
UBA6	11456.9	10952.3	5080.62	3676.91	6832.22	14726.3	18840.6	19021.5
A0JLN5	8485.86	8988.16	8301.44	8256.88	4966.65	6944.43	1224.89	7381.43
Q8TAS0	12898.1	28148.6	10927.4	28689	31157.8	32304	35922.1	33202.8
RBBP4	9225.42	7954.81	6512.85	4004.22	6528.52	11839.2	11322.1	14881.5
J3KQL8	7872.19	9531.89	6025.79	1737.91	872.946	822.918	941.744	1308.64
Q53EY1	28607.6	29538.7	10763.2	20759	27503.1	44096.6	21651.9	34315.3
DKC1	2253.39	10147.4	7581.15	6866.5	9920.14	14028.1	9568.5	7703.14
B7ZB41	14839.1	12522.8	604.01	271.789	10586.1	758.061	396.066	10938.5
ECHD1	10688.9	9568.22	8461.71	6895.2	7141.59	6461.48	6516.49	3000.12
Q549U1	54908.2	61174.1	52709.2	44739.5	22759.1	24586.7	27586.1	54547.3
B4DDW0	10464.9	11968.5	10039.1	8041.43	9531.31	8730.81	7913.91	10133.1
B7Z1I0	22839.2	19989.7	18778.2	867.071	2291.33	9342.56	1285	12268.1
ADPPT	10598	7819.75	9585.57	7251.15	9559.44	9141.31	6944.52	6965.97
Q0VAB1	11725.2	26197	17937.7	16390.6	9732.03	20433.4	19806.6	15543.9
Q5T5U9	12134.1	6671.44	7287.86	268.255	6714.42	9300.37	268.561	12061.5
Q6IB11	15065.8	14739.6	8413.02	3960.28	3672.91	14390.3	12848.1	5355.75
MRRP1	14369.3	12855.8	11710.2	5249.2	8299.02	6954.47	8020.01	9010.48
H7C0E5	2855.35	3245.12	4122.26	1900.64	1624.96	1170.95	3269.06	813.867
J9JIE6	11945.7	10981.2	9603.19	8792.36	9547.12	8556.92	7699.28	7900.03
A8KA83	34948.4	30342	3362.23	12254.7	3705.96	8356.97	9257.91	7828.63
SCPDL	6026.11	7328.9	7068.62	2489.58	8911.23	9240.57	11617.1	4242.61
B7Z4P9	18011.7	17779.1	8039.77	8288.05	6640.43	1316.2	2481.97	17801.7
RAB8A	48294.7	43978	32895.3	26502.4	22585.1	20552.3	20856.8	20235.5
Q76LA1	1139.63	26233.3	18157.6	14681.8	6431.39	2401.96	1248.1	7877.24
B4E1E9	17387.6	18040.8	13730.1	3703.02	11460.8	12326.5	15260.3	8830.29
B2R6Y1	44423.1	49583.4	49370.8	35669.9	59307.9	54304.4	41772.3	31868.3
PLIN3	26916.3	23919.9	21656.3	8292.9	23446.6	28232.4	26868.8	29148.5
B3KWU4	3505.77	3068	11373.1	9871.7	2362.24	7982.64	8829.97	8342.59
RAP1B	38528.3	36215.9	31232.8	29236.2	25129	28610.7	23639.4	3119.38
A8K0P2	10699.8	12035	2751.49	7403.28	4870.43	5569.53	3842.69	5733.99
FAF2	3746.82	4103.61	4697.46	3800.91	2629.55	910.996	2773.3	2610.99
B4DT15	17348.8	17539.7	12849.9	9994.62	396.736	10932.7	1683.55	2810.43
H0YCV9	3064.91	8080.94	557.845	328.307	2045.04	1032.51	200.77	2547.7
B7Z6D5	21760.4	27238.6	25026.4	17080.7	17756.7	21374.3	20192.5	14200.7
Q6FHM6	7786.31	7529.65	6522.42	4608.47	6491.67	5970.88	4893.15	1542.44
Q5T450	6741.63	858.695	7742.16	6522.81	10739.4	10766.6	733.097	8675.83
B4DZ87	11107	12003.2	10483.7	9272.81	17643.2	17288	14155.7	14260.7
D6R922	1847.98	16052.9	3795.91	2769.63	11635.1	4571.43	12836.4	9808.63
Q5VXM9	26532.1	26916.9	18365.1	15455.6	14678	16519.2	12845.7	13297.8
RBM25	19479	1744.77	476.053	16342.7	17226.3	1119.96	20016.4	21182.1
PA1B3	37224.5	34851.5	21990	18270.2	21926	20924.5	18731.5	19647.6
E7EVU7	32994	28698.8	27877.3	22030.1	15484.1	44291.1	74123.7	71541.2
F8WJN3	14165	12865.5	13108.3	11466.7	14083.2	14539.9	15849.4	6505.14
B4DR40	1056.19	3059.66	1769.71	2514.13	6674.85	4206.14	5186.73	5566.76
A8MU27	12566.5	12568.6	9310.5	7306	11248.9	13385.6	13273.6	14481.3
FA49B	18940.9	19087.8	15596.3	1621.88	9870.06	9111.13	13355.5	11369.2
DCAF7	7138.29	7501.2	6854.75	4794.34	11146.7	10165	10683.2	9928.56
Q53Y51	15270.4	16086.1	13813	11513.4	6908.61	6057.92	7504.42	3083.38
B5LY71	10032.7	9003.35	8645.22	1495.01	5630.81	6878.71	5283.13	2778.57
Q6FGS1	22847.4	15711.4	16357.3	4415.49	10833.1	21565.7	13015	4049.3
A8K878	26143.6	35668.1	22973.9	19215.9	14322.4	15122.3	9148.56	10305.8
Q53ET7	12509	11522.1	14201.6	12059.2	6344.6	6058.64	8328.73	8153.81
Q5SRQ6	13725.8	15933.1	12156.4	10842.3	13779.1	15656.4	15670.2	1447.62
B3KWW1	23428.9	16969.8	4910.98	9909.73	5006.52	5347.27	10455.4	5339.96
Q68DV2	17359.6	17491.1	12060.5	3853.57	10981.4	4029.86	10234.4	11333.8
B4DSN5	11935.6	10691.5	3261.53	2985.65	5485.38	7312.13	2191.85	6481.9
B1APG2	6703.14	7795.56	8582.94	3981.83	3524.18	10455.1	14089.1	11208.9
B7Z592	11521.6	3766.75	8342.75	3043.44	5875.72	2488.05	6738.5	2900.37
WDR43	393.865	13083.7	897.751	8666	14509.5	14776.1	10612.5	11189.5
G3XAL7	15735.1	14411.2	11165.4	11825.2	1851.63	9389.21	8346.93	4059.35
B4DWZ7	4935.74	4565.34	319.507	3589.14	5978.97	5657.09	7594.31	7359.34
H3BT58	7614.91	6912.03	5981.05	5336.67	3204.59	3017.72	5671.93	6122.84
D3DWY7	9113.34	7960.23	1424.78	4904.98	6976.22	6852.22	418.676	6251.04
ATPD	17283.7	17209.8	12315.6	11763.9	12544.9	13818.3	13881.3	1272.68
Q5U025	24455.9	24452.1	2607.66	13676.8	12038.4	23011.1	21405.3	20399.5
Q6IT96	18853.8	24523.6	7937.46	17665	25411.9	26898.4	11589.6	21029.7
Q8NAA8	4925.6	21788.6	22327.2	16977	10144.7	11756.4	2867.74	3131.79
AT1B3	70108.8	54842.8	48252.2	36729.5	51793.7	54664.9	44938.1	45512.5
BLVRB	21825.2	21906.9	20205.9	16563.7	1257.13	2410.8	1660.07	1052.8
Q573B4	190.813	1343.92	1048.46	606.832	489.71	646.234	4349.31	4090.3
SPT6H	14606.1	573.851	12123.6	7044.38	3604.09	7261.68	7148.99	8363.96
Q9Y3W7	1601.04	6968.4	10585.1	7461.16	8377.21	9198.71	6987.87	859.66
H0YBR2	4751.76	4718.92	2642.09	4305.85	7069.57	8028.03	10080.5	8596.86
Q14TF0	244.001	4913.35	371.137	324.507	492.845	4464.04	404.788	4787.1
B4DXH2	14232.5	9409.55	9113.78	8247.56	4485	3022.43	4769.67	6187.75
D6RG15	8405.74	6228.63	2915.78	6346.83	663.049	853.601	1060	2344.48
F5H5Y2	84713.1	75732.3	61075.3	30424.3	18713.8	33032	16914.4	36733
E9PGZ4	16556.2	19617.4	17233.5	15545.6	9999.09	11484	12604	820.501
E5KND5	15311	28064.8	3906.87	3099.52	14359.9	22771.9	14638.9	17451.8
E5RIM3	582.081	4291.75	1493.05	1144.66	654.558	955.455	3782.72	267.476
Q53HB7	12233	11698.2	7476.72	6709.83	16479	15994	4737.45	2994.77
HP1B3	34130.7	35478.3	27556.9	24563.6	14353.4	15100.8	21977.9	2080.09
B2RCZ7	1414.16	17724	16504.1	10094.3	9077.15	8788.25	9713.82	7724.41
PP1R7	12233	16341.8	12543.7	10064.1	17392	8531.86	21976.7	20431.7
RBM8A	4853.88	4465.26	3681.33	503.251	402.632	163.502	4865.39	364.189
Q6I9T7	9240.2	9419.37	6675.91	5836.34	15066.2	15157.8	11585.1	10991.3
B2RAM6	4769.07	144.372	210.332	1653.34	8085.6	8063.22	349.322	2855.75
B7Z8Q2	1501.64	1277.41	1712.3	434.126	1201.28	1344.83	1450.79	1502.54
PIR	1147.59	614.609	4064.09	2892.69	2053.41	1004.24	5262.56	4633.38
Q5LJB0	21195.9	21787.2	4964.74	16536.1	10552.4	20235.4	16583.8	21091.8
Q86Z22	26446.8	27861	18815.3	16307.1	16970.3	17002.4	15448	18884.7
A8K8K1	6924.72	7392.19	7234.06	6539.89	5429.83	6443.67	1153.82	6216.52
RAB10	83287.6	82941.6	75146.4	67529.8	60579.5	60369	54627.1	61198.4
H0YHG0	26624.7	28616.2	19140.7	18934.4	23836.4	24317.9	19391.7	5431.37
Q6IPI1	44088.2	44570.1	22502.1	20736.8	37888.3	40669.4	29031.4	300.491
B4DUS9	2303.08	2172.26	10480	7317.86	12623.5	14740.6	6531.41	12789.8
B4DE88	261.826	5066.29	326.372	276.021	5667.43	339.439	475.131	522.683
A8K0F7	7819.83	8277.72	5913.81	566.205	736.213	10201.8	7718.24	8817.03
Q53EW7	9907.72	12099	10201.5	7232.56	4765.35	5958.14	6327.29	7469.38
E7EVA0	7692.43	8729.87	7728.4	6348.63	4490.26	4682.02	5221.45	5060.86
D3DSM8	1.06958e+06	7819.13	1.63092e+06	9210.59	681796	752593	895529	852336
Q86X54	12833.1	12553.5	12685	9522.57	369.504	19035.2	19242.5	16175.4
Q95IZ1	11508.1	10421.7	9129.2	6812.84	18237.1	1609.32	16118	17233.6
B4DG89	1019.36	2066.36	2868.62	305.513	2042.28	2060.76	1921.83	2095.99
BAX	23230	21594.3	21188.1	16193.6	23976.7	25031.7	25971.3	28404.3
CNOT1	8820.94	7791.67	8176.02	6889.18	8245.52	10764.5	432.777	8603.5
GNL1	1574.89	1892.58	1130.84	1275.46	211.942	1082.43	190.008	172.26
WDR82	12837.6	4015.64	2072.24	6695.79	3033.12	7725.47	2219.18	1538.63
G3V126	11353.3	11296.6	3533.49	1266.29	1951.19	12773.3	14043.1	3674.15
Q7Z7M4	21784.7	24463.7	17745.4	16414.5	13789.9	14993.9	13246.6	11385.7
Q5JPE4	9044.36	9409.81	10165.6	6908.41	9363.19	8723.44	8720.59	2711.4
D6REB4	10413.2	1278.41	8923.85	8335.77	10605.5	12536.8	1971.89	13551.7
B2R4M6	1558.02	3553.83	17909.3	15132.9	2275.67	2680.85	3578.47	2933.08
A8K517	158673	162083	111555	99861.2	1752.6	119223	104917	112211
A8K202	8220.96	6732.22	9042.81	7586.4	9367.73	9819.23	8398.04	7789.83
PP1A	17478.5	17280.9	16594	1457.62	22816.8	23284.6	23747.6	26589.9
K1C14	3548.09	4903.06	8602.14	7101.55	529.268	863.93	440.603	5762.91
D6RD66	151880	149494	15432.1	92757.2	19573	18086.6	22022.4	17704
Q5TZX1	27387.2	26678.2	26202.5	23070.5	19587.4	18409.5	19248.9	19149.5
B4DJA5	16679.1	17215.6	17132.2	14362.8	9114.31	10791	11912.3	13904.9
Q59G98	3932.15	4052.54	126.504	3704.2	5302.59	331.826	113.837	306.46
A8MUW5	5292.6	5217.66	4875.62	1615.3	1814.74	21453.2	19606.3	17319.4
Q6FHN9	5318.63	6666.92	2453.16	1380.7	1970.99	14225	10210.7	10356.9
B4DN54	23296.3	20132.9	21764.4	21369.1	21817.8	23485	2256.94	28525.5
MET7B	9420.87	8501.87	4164.79	1474.38	14242.8	15806.5	13624.7	14854.5
Q59G88	10172.4	9731.8	11470.4	9269.38	1846.31	260.533	1763.19	2240.88
CDC23	40638.5	43419.6	43069.6	38630.3	39777.6	43746.5	35351.5	31147.8
F120A	860.314	1405.77	3831.26	1867.65	1724.23	1065.43	941.5	997.924
SMHD1	6031.81	4086.93	4753.1	988.647	4465.28	4798.26	571.29	1264.95
D6RBD7	17162.5	16467.7	11672.8	9132.18	10472.4	11490.9	3657.18	11239.5
ESTD	7481.57	746.688	6556.23	5927	8088.92	7516.45	8171.49	8028.45
Q53HB9	801.485	5019.77	3362.49	2580.31	602.789	1387.62	424.366	4717.28
B3KN59	22158.7	22629.5	17001.8	15273.7	17145.8	17682.3	16995.6	2973.96
Q6FHH6	7466.6	2120.42	6032.12	6044.88	9716.64	9285.34	6987.18	13143.9
Q53HN4	4501.04	5388.99	3615.28	418.635	4359.04	4350.03	5705.31	5399.27
Q53GS2	196.709	3819.64	368.177	127.266	101.716	279.952	328.189	7555.38
J3KQN4	46253.1	50231.7	32920	28088.9	25996.9	27805.8	27588.2	30303.4
G5E9Z2	5464.27	6224.75	30178	1273.17	9939.75	25580.3	23564.7	9878.65
B7Z7Q6	816.918	20049.7	1271.41	13293.6	17971.9	12911.8	13693.1	11382.6
A8K6X9	4936.29	4121.46	9836.92	30834.5	5131.47	6166.05	5039.04	8901.3
GMPPA	2596.25	1941.52	1470.98	1300.19	1087.95	877.645	436.647	361.629
Q9C063	14839.1	15249.7	11081.9	1271.66	17327	17155.6	15012.6	1142.12
Q7Z3W9	6944.66	2014.12	4761.24	1982.16	3598.27	13229	14076.5	11544.3
Q6NT53	26701.7	28426.2	24428.3	19185.6	12173.4	15913.1	14154.8	14503.3
Q6LET6	13190.1	14579.9	6019.05	10841.1	3790.69	12524.9	13607.8	13365.3
Q6IBB0	17341.7	16840.1	13299.1	11427.9	1637.93	1327.17	908.264	452.338
Q69YG1	7461.53	6408.48	5745.85	4198.24	5612.74	461.428	5944.29	446.179
Q5J7W2	1845.58	2233.42	998.05	1321.15	1575.72	1555.51	503.499	1918.76
Q5CZ91	19308.1	19129.9	14674.3	14924.7	1905.42	1309	3275.63	7675.74
Q53G17	21026.9	20586.4	14913.5	13525.4	17119.7	18904.3	16137.4	18128
Q53FG6	1092.53	3894.65	473.209	729.58	3568.24	1423.61	1062.1	5130.76
J3KQ73	4110.61	742.576	5733.74	1227.24	5809.35	5666.75	1317.33	1451.7
H7C1B3	3695.69	6186.47	1426.13	3121.9	14399.5	1793.09	12575.4	11139.1
H7C0X8	8579.32	26058.6	7238.73	4263.27	13081.3	4304.72	14957.8	17791.1
H7C0X7	422.359	5949.09	4542.38	4453.13	6001.99	573.013	331.557	4527.18
H0YLA2	41067.6	40646.4	36217.6	30250.6	35700	39704.3	33252.7	33808.7
E9PI41	15031.6	14372.8	11220.9	7418.36	2375.86	10585.6	12524.6	11011.9
B7Z5V6	3099.05	1088.61	2933.21	6198.53	5641.55	3244.07	8952.81	8631.51
B4E1S3	31550.7	19833.8	7160.27	457.239	34179.4	25980	26781.5	28383.4
B4DYH6	10740.3	10711.3	9265.79	10097.2	8151.41	9866.7	9842.19	8001.92
RPR1B	7524.4	6455.54	1334.31	4370.7	1690.01	8447.55	9413.16	487.569
MAL2	32028.3	29984.8	10581.6	23309	12773.5	13128.3	1600.96	1607.49
GSH0	12969	13426.4	11271.1	9093.84	1160.09	7253.43	7901.98	8584.47
MOT4	2963.74	1100.32	1050	1827.9	1883.55	3671.45	3517.79	2353.12
B2R8A2	35628.9	36875.3	26342.3	18794.8	16976.1	17848.4	13710.1	14020.6
Q4LE54	8910.57	1105.67	7461.47	1294.59	1141.82	10761.1	10417.4	570.304
Q5URX0	1041.11	3711.38	38521.1	2723.4	19711.8	3447.5	13075.2	10201.3
B7Z1C7	9544.65	8197.57	163.258	5553.38	151.968	7431.18	8337.15	7642.24
B4DRY3	4050.67	14282	11639.3	9811.33	11832.2	10700.7	4770.59	12237
J3KN16	6132.17	6954.36	5500.42	5233.37	13072.3	5397.95	11577.9	13246.4
G3V5E4	5923.04	6712.87	3117.38	4571.83	4696.47	4005.93	4743.49	5741.88
IDI1	13435.8	16686.6	14440.6	10086.5	4416.09	16203.2	5003.39	5562.41
IF1AX	8986.79	8774.62	5044.95	2528.03	4840.3	5295.12	4387.18	3544.32
D6REP8	28103.1	31221.8	6268.91	15329.6	14554.9	16354.2	1549.36	13158.3
Q9UMZ1	4976.44	5438.57	686.015	3316.27	5496.59	6672.32	663.834	2978.12
Q5T765	20536.9	15503	16697.2	1943.98	4478.8	4905.66	3929.35	19826.3
Q75MJ1	30861.8	30786.3	19476.3	18430.9	4027.83	27797.9	20989.8	21347
F5H886	6289.89	5720.27	13757.6	1757	13094.5	16427.4	9962.3	2111.43
CX026	4924.75	5141.16	4224.64	6084	12172.6	8220.64	9239.93	11729
Q6X734	4993.05	5483.79	3233.42	3456.48	13079.3	3245.31	16281.6	1036.26
NUP37	999.534	1116.7	5345.64	4138.95	8471.2	8219.75	6117.78	4984.1
Q6FGB3	16020.9	8758.35	2675.63	9725.26	22510.8	10699.5	17531.4	9249.28
J3KN66	12435.2	15043.8	11396	3117.51	10622.8	10695.2	2243.25	12357.9
Q6NZ53	12350.1	4254.92	13849.6	10404.7	25983.9	24350.7	20994.5	21578.3
B4DGF8	16529	5129.21	15931.5	11003.4	18559.6	22915	24082.5	23451.9
Q59GW5	8907.35	8295.47	504.875	647.567	8370.1	237.971	9542.05	557.502
C9IYP1	8790.77	7225.63	8644.4	8176.09	9068.02	9735.39	8397.14	8413.31
Q59EL2	510.513	5759.89	434.248	500.658	517.372	8283.25	347.809	575.589
B4DEE5	8457.29	6922.62	1482.25	1232.71	5991.34	3246.15	2407.11	4052.26
B4DRW9	6600.47	6187.88	4289.27	795.193	605.622	4650.08	3486.18	3724.06
Q5TEJ7	16481.8	14433.4	6615.09	8184.29	8604.09	3393.62	6195.54	9272.29
Q5U086	17211.5	14525.3	13204.5	11177.2	9066.69	3254.44	11040.1	2072.31
B7Z1M1	2660.51	9274.14	3085.9	3794.95	1547.52	2324.12	190.402	8714.39
Q7Z3D7	1760.15	4693.75	2767.53	1146.04	1766.66	2882.95	3719.42	2717.22
Q86VR6	54166.9	52611.1	71124.7	58638	44363.2	43220	46972.1	41451.3
UAP1	709.374	1058.9	1318.39	3052.44	1320.66	3960.53	5197.94	3347.43
F5GYC4	2606.5	642.424	2154.95	1977.84	3377.24	1472.77	2968.61	3159.42
Q8NDP0	17398.5	13153.3	13296.5	8695.81	13468.2	7579.73	12795.8	12716.3
Q5U071	10896.6	9805.29	4785.08	1113.29	5469.15	1055.74	3523.19	977.609
Q6FGU2	9820.07	7848.41	7649.64	7687.68	7013.96	7885.58	8712.95	4493.63
CT027	109736	114504	82062.3	9522.65	65455.2	71338.2	10250	117207
PP4R4	41376.3	39237.4	31716.2	25777.9	505.634	12947.6	14089	13871.8
PLP2	18594	16813.2	8318.21	11315.5	12413	27687.1	24327	27120.9
Q6LEU2	17245.3	18128.3	15442.1	711.392	1222.96	715.316	7677.42	1523.06
NUDT4	2346.01	779.114	544.531	289.128	2755.25	3422.75	3442.37	11516.3
B4DHE8	20222.7	4231.33	1932.08	1235.11	3500.17	1495.15	926.469	1552.88
RPB1	1736.41	3470.58	2118.15	1855.23	2305.63	2735.72	1234.33	864.277
E9PHA2	2527.54	20917.2	2065.12	20692.3	2915.39	286.272	1821.99	2114.99
Q6IAQ1	11617.8	12100.1	5157.45	6155.42	10228.1	3084.79	2630.96	7667.2
RL35A	65220.3	49516.7	39609.3	47486.4	40929.8	41115	26909.8	30633.2
B3KU91	3428.51	3730.95	2960.58	2074.76	9509.25	11763.1	7002.13	8983.68
C9JYN0	35388.7	36131.5	33614.8	26224.5	7019.59	27708.5	4067.38	26807.7
Q53S54	110343	5077.49	4717.94	120644	1043.47	2588.24	1868.18	1350.71
J3KPA3	15289.8	18619	15689.9	13200.4	12242.3	14324.2	13563.9	15940.7
A8K2Q0	3093.3	947.761	1461.73	1519.98	3601.19	6046.22	489.899	3092.06
Q5U000	1209.56	598.417	1803.14	653.221	6181.66	3911.81	5920.98	6000.71
Q4LE63	178.653	6292.07	6206.85	5329.09	6040.97	5257.13	5094.92	6460.47
B2RMW6	3797.38	15874.4	22703	10419.3	18760.3	12371.1	9915.75	5428.75
Q9H849	436215	412454	342149	293829	130271	132872	3279.56	146701
F1D8R0	2888.16	794.409	2812.25	731.569	2852.23	1661.17	2791.58	1190.43
Q5R2V8	20803.7	26889.8	19924.7	20986.8	16913.3	22965.6	19887	23603.4
B4DSC8	2412.07	418.139	419.801	1448.86	2577.89	1018.19	2400.24	2539.95
Q0P607	15944.1	15810.3	14196.7	1319.51	78518	87491.6	66196	3759.56
E5RGY0	26237.4	26414	19520.9	18690.6	5645.94	21769.1	8396.23	24290.4
TR150	962.038	2047.44	926.934	1046.96	1606.28	2133.21	1657.78	897.729
CHDH	14221.8	4665.59	1944.15	1703.35	3192.54	12017.7	6028.99	1749.62
Q05DB4	6817.44	7305.8	5295.14	310.104	7717.43	8852.14	6418.9	9279.71
B5BU32	11343.8	9739.75	3225.22	1926.16	2772.33	9134.15	715.883	4643.1
PDLI1	8082.17	8512.46	424.825	3781.7	2209.28	2280.62	1095.66	676.645
Q86XA6	13670.5	12976.5	8500.86	4456.25	2640.41	2307.83	527.479	2138.58
